# Supplementary material for: Longitudinal multi-omics study reveals common etiology underlying association between plasma proteome and BMI trajectories in adolescent and young adult twins
Source: BMC Med. 2023 Dec 21;21:508. doi: 10.1186/s12916-023-03198-7 (PMC10740308; doi:10.1186/s12916-023-03198-7)
Supplement: Supplementary file 3 — Additional file 3: Table S1. Height and weight of FT12 participants across the four questionnaire waves. Table S2. Associations between metabolites and body mass index at blood sampling in NTR. Table S3. Estimates of hereditary and environmental components underlying abundance of proteins identified as associated with BMI at blood sampling in FinnTwin12 using univariate twin modeling. Table S4. Cross-twin cross-trait correlations in bivariate modeling between BMI and protein levels in monozygotic twins. Table S5. Cross-twin cross-trait correlations in bivariate modeling between BMI and protein levels in dizygotic twins. Table S6. Mixed model-derived estimates of proteins significantly associated with baseline body mass index (mean age: ~12 years old) in FinnTwin12 participants. Table S7. Mixed model-derived estimates of proteins significantly associated with baseline and changes in triponderal mass index in FinnTwin12 participants. Table S8. Estimates of hereditary and environmental components underlying abundance of proteins identified as associated with BMI changes in FinnTwin12 using univariate twin modeling. Table S9. Genetic and nonshared environmental correlations between proteins and BMI. Table S10. Genetic and nonshared environmental correlations between proteins and changes in BMI. Table S11. Addition of BMI at blood sampling as a covariate in the estimation of the genetic and nonshared environmental correlations between proteins and changes in BMI. Table S12. Associations between gene expression and BMI at blood sampling in NTR at the gene level. Table S13. Associations between gene expression and BMI at blood sampling in NTR at the probe level. Table S14. Associations between gene expression and changes in BMI in NTR at the gene level. Table S15. Associations between gene expression and changes in BMI in NTR at the probe level. Table S16. Associations between gene expression and changes in BMI from the sensitivity analysis, at gene level. Table S17. Assoc [file 12916_2023_3198_MOESM3_ESM.xlsx]

## Sheet: Table description
Table S1: Height and weight of FT12 participants across the four questionnaire waves
Table S2: Associations between metabolites and body mass index at blood sampling in NTR
Table S3: Estimates of hereditary and environmental components underlying abundance of proteins identified as associated with BMI at blood sampling in FinnTwin12 using univariate twin modeling
Table S4: Cross-twin cross-trait correlations in bivariate modeling between BMI and protein levels in monozygotic twins
Table S5: Cross-twin cross-trait correlations in bivariate modeling between BMI and protein levels in dizygotic twins
Table S6: Mixed model-derived estimates of proteins significantly associated with baseline body mass index (mean age: ~12 years old) in FinnTwin12 participants
Table S7: Mixed model-derived estimates of proteins significantly associated with baseline and changes in tri-ponderal mass index in FinnTwin12 participants
Table S8: Estimates of hereditary and environmental components underlying abundance of proteins identified as associated with BMI changes in FinnTwin12 using univariate twin modeling
Table S9: Genetic and nonshared environmental correlations between proteins and BMI
Table S10: Genetic and nonshared environmental correlations between proteins and changes in BMI
Table S11: Addition of BMI at blood sampling as a covariate in the estimation of the genetic and nonshared environmental correlations between proteins and changes in BMI
Table S12: Associations between gene expression and BMI at blood sampling in NTR at the gene level
Table S13: Associations between gene expression and BMI at blood sampling in NTR at the probe level
Table S14: Associations between gene expression and changes in BMI in NTR at the gene level
Table S15: Associations between gene expression and changes in BMI in NTR at the probe level
Table S16: Associations between gene expression and changes in BMI from the sentitivity analysis, at gene level
Table S17: Associations between gene expression and changes in BMI from the sentitivity analysis, at probe level
Table S18: Associations between metabolites and body mass index at blood sampling in FinnTwin12
Table S19: Associations between metabolites and changes in body mass index in FinnTwin12
Table S20: Associations between metabolites and changes in body mass index in NTR
Table S21: Associations between metabolites and baseline body mass index (mean age ~12 years old) in FinnTwin12
Table S22: Associations between PRSs and proteins associated with BMI at blood sampling in FinnTwin12
Table S23: Associations between BMI protein-encoding gene expression and PRS of BMI in NTR, gene level
Table S24: Associations between BMI protein-encoding gene expression and PRS of BMI in NTR, probe level
Table S25: Associations between PRSs and proteins associated with changes in BMI in FinnTwin12
Table S26: Associations between changes in BMI protein-encoding gene expression and PRS of BMI in NTR, gene level
Table S27: Associations between changes in BMI protein-encoding gene expression and PRS of BMI in NTR, probe level
Table S28: Associations between metabolites associated with BMI at blood sampling with PRSs in FinnTwin12
Table S29: Associations between metabolites associated with changes in BMI with PRSs in FinnTwin12
Table S30: Correlation matrix across omics layers in FinnTwin12
Table S31: Correlation matrix across omics layers in NTR

## Sheet: Table S1
Units: ages are in years, height in cm, and weight in kg
N: number of participants; sd: standard deviation
	sex	N	mean	sd
age at wave 12	Male	269	11.4228	0.289049
height at wave 12	Male	269	147.186	7.53517
weight at wave 12	Male	269	38.684	8.8815
age at wave 14	Male	269	14.0317	0.102631
height at wave 14	Male	269	164.554	9.61662
weight at wave 14	Male	269	53.2639	11.6158
age at wave 17	Male	269	17.6032	0.212971
height at wave 17	Male	269	178.688	7.15129
weight at wave 17	Male	269	69.7955	12.0508
age at wave 22	Male	269	22.4402	0.709178
height at wave 22	Male	269	179.611	7.02893
weight at wave 22	Male	269	77.2331	13.4667
age at wave 12	Female	382	11.4188	0.287345
height at wave 12	Female	382	147.66	7.18955
weight at wave 12	Female	382	38.4921	7.17415
age at wave 14	Female	382	14.0305	0.0713296
height at wave 14	Female	382	161.919	6.26377
weight at wave 14	Female	382	51.2906	8.42985
age at wave 17	Female	382	17.5951	0.18406
height at wave 17	Female	382	165.484	6.12285
weight at wave 17	Female	382	58.089	8.83191
age at wave 22	Female	382	22.3103	0.606356
height at wave 22	Female	382	165.557	6.21276
weight at wave 22	Female	382	62.022	10.9645

## Sheet: Table S2
Missing from FinnTwin12: GLOL, IDL_C_EFR, LDL_C, LDL_FRIEDEWALD, MOBCH2, VLDL_TG
				P-value
Metabolite ID	Estimate	se	t-value	nominal	Bonferroni
XXL_VLDL_P	0.217239	0.0366554	5.92652	5.3519e-09	3.85337e-07
XXL_VLDL_L	0.224502	0.036715	6.11472	1.78381e-09	1.28434e-07
XL_VLDL_P	0.198497	0.0392359	5.05907	5.76797e-07	4.15294e-05
L_VLDL_P	0.220433	0.0371969	5.92613	5.24209e-09	3.77431e-07
L_VLDL_C	0.222577	0.0371159	5.99682	3.46435e-09	2.49434e-07
L_VLDL_TG	0.230029	0.0371462	6.19253	1.10331e-09	7.94384e-08
M_VLDL_P	0.235815	0.037328	6.31738	5.13577e-10	3.69775e-08
M_VLDL_L	0.233898	0.036955	6.32926	4.80882e-10	3.46235e-08
M_VLDL_PL	0.226972	0.0372911	6.0865	2.03745e-09	1.46696e-07
M_VLDL_C	0.205379	0.0374165	5.48901	5.91954e-08	4.26207e-06
M_VLDL_CE	0.19224	0.0375961	5.11329	4.23331e-07	3.04798e-05
M_VLDL_FC	0.215763	0.0373163	5.78202	1.17795e-08	8.48126e-07
M_VLDL_TG	0.247389	0.0371633	6.65681	6.33856e-11	4.56377e-09
S_VLDL_P	0.210689	0.0380708	5.53414	4.62287e-08	3.32847e-06
S_VLDL_L	0.203969	0.0383079	5.32447	1.42028e-07	1.0226e-05
S_VLDL_PL	0.17572	0.0385051	4.56354	6.06972e-06	0.00043702
S_VLDL_C	0.189694	0.0404001	4.69539	3.27612e-06	0.00023588
S_VLDL_FC	0.164516	0.0394669	4.16845	3.50293e-05	0.00252211
S_VLDL_TG	0.21549	0.037177	5.79633	1.08961e-08	7.84517e-07
XS_VLDL_P	0.0840913	0.0436152	1.92803	0.0543025	1
XS_VLDL_L	0.0687458	0.0446335	1.54023	0.124008	1
XS_VLDL_PL	-0.00391886	0.043148	-0.0908237	0.927662	1
XS_VLDL_TG	0.137422	0.03943	3.48522	0.000526643	0.0379183
IDL_P	0.000414746	0.0432805	0.00958274	0.992357	1
IDL_L	-0.0152808	0.0434679	-0.351541	0.7253	1
IDL_PL	-0.0517301	0.0430575	-1.20142	0.230045	1
IDL_C	-0.00973934	0.0423742	-0.229841	0.81829	1
IDL_FC	-0.085596	0.0429487	-1.99298	0.0467029	1
IDL_TG	0.0506945	0.0422183	1.20077	0.230303	1
L_LDL_P	-0.00448408	0.0430471	-0.104167	0.91707	1
L_LDL_L	-0.0176833	0.0431571	-0.409742	0.682135	1
L_LDL_PL	-0.0135867	0.0423828	-0.320571	0.748643	1
L_LDL_C	-0.01902	0.0424712	-0.447833	0.654428	1
L_LDL_CE	-0.00520031	0.0423042	-0.122927	0.902205	1
L_LDL_FC	-0.0549021	0.0429746	-1.27755	0.201884	1
M_LDL_L	-0.00623664	0.0424547	-0.146901	0.883257	1
M_LDL_PL	0.0321926	0.0409511	0.786123	0.432095	1
M_LDL_C	-0.015319	0.0421791	-0.363189	0.716586	1
M_LDL_CE	-0.0124946	0.0421625	-0.296345	0.767065	1
S_LDL_L	-0.00433017	0.0420716	-0.102924	0.918056	1
S_LDL_C	-0.0211599	0.0421357	-0.502185	0.615714	1
XL_HDL_P	-0.239214	0.0410026	-5.83412	9.05332e-09	6.51839e-07
XL_HDL_L	-0.229452	0.0408342	-5.61911	3.0039e-08	2.16281e-06
XL_HDL_C	-0.112118	0.0410983	-2.72805	0.00656477	0.472663
XL_HDL_FC	-0.176082	0.0391339	-4.49947	8.25416e-06	0.000594299
L_HDL_P	-0.447466	0.0606287	-7.38044	5.96554e-13	4.29519e-11
L_HDL_L	-0.497743	0.0659797	-7.54388	1.94072e-13	1.39731e-11
L_HDL_PL	-0.4196	0.0612734	-6.84799	2.04438e-11	1.47196e-09
L_HDL_C	-0.4987	0.0631814	-7.89315	1.62403e-14	1.1693e-12
L_HDL_CE	-0.504786	0.0641407	-7.86999	1.9332e-14	1.3919e-12
L_HDL_FC	-0.435413	0.0559378	-7.78388	3.47485e-14	2.50189e-12
M_HDL_C	-0.177276	0.0384397	-4.61179	5.02768e-06	0.000361993
M_HDL_CE	-0.164532	0.0378202	-4.35037	1.63502e-05	0.00117721
M_HDL_FC	-0.202619	0.0402924	-5.0287	6.79577e-07	4.89295e-05
S_HDL_TG	0.157048	0.0375084	4.187	3.25385e-05	0.00234277
VLDL_D	0.263011	0.0375857	6.99763	7.43334e-12	5.352e-10
HDL_D	-0.355167	0.0391305	-9.07647	2.21764e-18	1.5967e-16
LDL_C_EFR	-0.0216119	0.0425077	-0.508422	0.611336	1
HDL_C	-0.262373	0.0399644	-6.56516	1.18331e-10	8.51985e-09
HDL2_C	-0.290886	0.0404046	-7.19934	1.92294e-12	1.38452e-10
HDL3_C	-0.0371697	0.0362247	-1.02609	0.305354	1
SERUM_TG	0.197862	0.0370662	5.33807	1.33154e-07	9.5871e-06
VLDL_TG_EFR	0.235621	0.0368124	6.40059	3.13465e-10	2.25695e-08
APOB	0.109423	0.0410311	2.66683	0.00785446	0.565521
APOBTOAPOA1	0.202993	0.0383768	5.28947	1.70056e-07	1.2244e-05
CIT	-0.567947	0.204567	-2.77634	0.00568694	0.40946
ILE	0.200637	0.0422895	4.74437	2.6228e-06	0.000188842
LEU	0.154107	0.0470808	3.27324	0.00112789	0.0812084
VAL	0.131358	0.0400099	3.28313	0.00109707	0.0789893
PHE	0.222281	0.0560362	3.96673	8.26861e-05	0.0059534
TYR	0.150347	0.0348925	4.30885	2.00014e-05	0.0014401
GP	0.295108	0.0363618	8.11587	2.80166e-15	2.01719e-13

## Sheet: Table S3
	AIC				heritability (h2)			nonshared environemental (e2)			shared environemental sources (c2)
Protein ID	ACE	AE	CE	E	lower bound	estimate	upper bound	lower bound	estimate	upper bound	lower bound	estimate	upper bound	Best model fit	rDZ/rMZ
O00533	875.4574	878.1052	876.2574	954.6802	-0.0483	0.2717	0.5942	0.3199	0.4154	0.54	0.0301	0.3129	0.5572	ACE	0.767651
O15204					-0.0713	0.1065	0.2794	0.7206	0.8935	1.0713				AE	<0
P00488					0.0717	0.2512	0.4125	0.5875	0.7488	0.9283				AE	0.252951
P00751					0.2185	0.3657	0.4947	0.5053	0.6343	0.7815				AE	0.474572
P01008	546.4063	544.8534	545.966	567.4546	0.2666	0.4187	0.5463	0.4537	0.5813	0.7334				AE	0.638476
P01024	110.8654	109.4415	113.395	156.9337	0.4122	0.5373	0.6394	0.3606	0.4627	0.5878				AE	0.607254
P02652	583.2144	581.9107	583.8006	619.7118	0.3496	0.4817	0.5913	0.4087	0.5183	0.6504				AE	0.648186
P02741	2811.085	2810.536	2809.881	2840.229				0.5586	0.6593	0.7705	0.2295	0.3407	0.4414	CE	0.762668
P02743	697.1566	695.5209	699.5241	742.1136	0.3974	0.5232	0.6263	0.3737	0.4768	0.6026				AE	0.597245
P02766	119.197	117.5651	120.6675	156.6027	0.3543	0.4855	0.5943	0.4057	0.5145	0.6457				AE	0.60451
P02774	284.049	282.5519	282.545	295.634				0.6623	0.7699	0.8843	0.1157	0.2301	0.3377	CE	0.71194
P04003	154.0285	154.2277	152.0569	172.3694				0.6136	0.7184	0.8315	0.1685	0.2816	0.3864	CE	0.935717
P04114					0.6653	0.7574	0.8219	0.1781	0.2426	0.3347				AE	0.321276
P04278	1933.656	1933.746	1931.676	1943.957				0.6547	0.766	0.8851	0.1149	0.234	0.3453	CE	>1
P04746	1507.086	1505.819	1505.158	1513.66				0.6958	0.8061	0.9222	0.0778	0.1939	0.3042	CE	0.85201
P05019	1141.54	1139.628	1140.177	1147.826	0.0972	0.2465	0.3838	0.6162	0.7535	0.9028				AE	0.610797
P05062					0.0941	0.2576	0.4076	0.5924	0.7424	0.9059				AE	0.065932
P05090					0.2728	0.4192	0.5442	0.4558	0.5808	0.7272				AE	0.441248
P05109	1692.865	1690.934	1691.803	1701.344	0.1252	0.2754	0.4116	0.5884	0.7246	0.8748				AE	0.584922
P05156					0.168	0.3233	0.4617	0.5383	0.6767	0.832				AE	0.341526
P06276					0.4835	0.6051	0.6998	0.3002	0.3949	0.5165				AE	0.411965
P06396	752.2776	750.361	754.4101	784.2277	0.339	0.4776	0.5925	0.4075	0.5224	0.661				AE	0.549242
P06702					-0.0036	0.1549	0.3057	0.6943	0.8451	1.0036				AE	0.183014
P06727	835.1158	836.8587	833.8103	880.8778				0.4987	0.5914	0.6949	0.3051	0.4086	0.5013	CE	0.82446
P07360	124.8722	123.3966	128.8337	179.4737	0.4535	0.5717	0.667	0.333	0.4283	0.5465				AE	0.598306
P08185	1076.325	1078.306	1074.522	1092.994				0.6183	0.7254	0.8412	0.1588	0.2746	0.3817	CE	>1
P08195					0.1452	0.3184	0.4739	0.5261	0.6816	0.8548				AE	0.026888
P08253	917.5628	915.5631	918.0635	941.062	0.2947	0.4473	0.5739	0.4261	0.5527	0.7053				AE	0.497123
P08603					0.5064	0.6225	0.7126	0.2874	0.3775	0.4936				AE	0.489189
P0C0L4	784.8606	783.0647	787.5796	823.0337	0.3877	0.5221	0.6311	0.3689	0.4779	0.6123				AE	0.566726
P0DJI8	2455.471	2454.49	2453.609	2470.012				0.6368	0.7434	0.8577	0.1423	0.2566	0.3632	CE	0.849097
P0DJI9	3080.976	3078.994	3084.167	3118.257	0.366	0.4982	0.6073	0.3927	0.5018	0.634				AE	0.524577
P10643					0.7028	0.7787	0.8338	0.1662	0.2213	0.2972				AE	0.437088
P10721					0.2642	0.4032	0.5246	0.4754	0.5968	0.7358				AE	0.208791
P13591					0.1754	0.3655	0.5295	0.4705	0.6345	0.8246				AE	0.186236
P13727	1906.677	1904.854	1907.13	1931.357	0.2757	0.4176	0.5383	0.4617	0.5824	0.7243				AE	0.587069
P15169					0.6608	0.749	0.8126	0.1874	0.251	0.3392				AE	0.430253
P16035	1450.276	1456.914	1449.661	1475.164				0.5742	0.6783	0.7926	0.2074	0.3217	0.4258	CE	>1
P16930	2018.501	2016.508	2016.688	2016.954	-0.0358	0.138	0.3017	0.6983	0.862	1.0358				AE	0.564563
P17813	1429.185	1427.19	1427.995	1433.022	0.0731	0.2415	0.3934	0.6066	0.7585	0.9269				AE	0.527467
P18065	2356-06-01	2355.991	2354.659	2368.874	0	0	0	0.6564	0.763	0.8761	0.1239	0.237	0.3436	CE	0.891627
P19320					0.4472	0.5757	0.6763	0.3237	0.4243	0.5528				AE	0.42416
P19823					0.3831	0.5329	0.6514	0.3486	0.4671	0.6169				AE	0.26877
P19827					0.3511	0.4933	0.6102	0.3898	0.5067	0.6494				AE	0.430654
P20851	311.3225	311.8229	309.4437	334.717				0.5987	0.6994	0.808	0.192	0.3006	0.4013	CE	0.883579
P23142					0.261	0.4118	0.5406	0.4594	0.5882	0.739				AE	0.432007
P27918					0.2145	0.3869	0.5359	0.4641	0.6131	0.7855				AE	0.070073
P29401					0.2834	0.4387	0.5694	0.4306	0.5613	0.7166				AE	0.200667
P29622	315.0527	314.0517	313.6682	334.9041				0.6032	0.7085	0.8229	0.1771	0.2915	0.3968	CE	0.74761
P35542					0.3107	0.4366	0.5461	0.4539	0.5634	0.6893				AE	0.487414
P54289					0.3749	0.5103	0.6214	0.3786	0.4897	0.6251				AE	0.373675
P55290	861.7681	860.2162	862.6067	896.5865	0.3315	0.4628	0.5734	0.4266	0.5372	0.6685				AE	0.621309
P98160					0.3076	0.454	0.5761	0.4239	0.546	0.6924				AE	0.433761
Q03591	487.9115	486.8803	486.6841	508.8007				0.6133	0.7153	0.8253	0.1747	0.2847	0.3867	CE	0.721419
Q07954	562.3851	560.8188	561.427	581.4017	0.2122	0.3504	0.4725	0.5275	0.6496	0.7878				AE	0.671067
Q12860					0.2409	0.3883	0.5161	0.4839	0.6117	0.7591				AE	0.404712
Q13103	930.6723	928.8035	935.9587	982.2917	0.443	0.564	0.6615	0.3385	0.436	0.557				AE	0.548667
Q13449	1595.063	1593.217	1594.824	1615.194	0.2245	0.363	0.4846	0.5154	0.637	0.7755				AE	0.596378
Q14515	910.7706	908.925	910.4527	928.0834	0.2294	0.3831	0.5151	0.4849	0.6169	0.7706				AE	0.588357
Q15166					0.2998	0.4361	0.5525	0.4475	0.5639	0.7002				AE	0.470409
Q15582	1079.712	1077.81	1080.282	1102.917	0.2709	0.4152	0.5379	0.4621	0.5848	0.7291				AE	0.567303
Q15848					0.0798	0.2336	0.3758	0.6242	0.7664	0.9202				AE	0.355431
Q6UY14	1315.745	1313.831	1314.972	1327.477	0.1645	0.3172	0.4523	0.5477	0.6828	0.8355				AE	0.582786
Q92820					0.1641	0.3113	0.4428	0.5572	0.6887	0.8359				AE	0.387791
Q92954					0.4485	0.5753	0.6753	0.3247	0.4247	0.5515				AE	0.482678
Q9NPH3					0.5878	0.6867	0.7617	0.2383	0.3133	0.4122				AE	0.482579
BMI					0.6219	0.7153	0.7847	0.2153	0.2847	0.3781				AE	0.489029

## Sheet: Table S4
The variables are annotated so that suffix _1 refers to Twins 1, and suffix _2 to Twins 2 (e.g. protein O00533 becomes O00533_1 and O00533_2 for twins 1 and 2, respectively)
	O00533_2	O15204_2	P00488_2	P00751_2	P01008_2	P01024_2	P02652_2	P02741_2	P02743_2	P02766_2	P02774_2	P04003_2	P04114_2	P04278_2	P04746_2	P05019_2	P05062_2	P05090_2	P05109_2	P05156_2	P06276_2	P06396_2	P06702_2	P06727_2	P07360_2	P08185_2	P08195_2	P08253_2	P08603_2	P0C0L4_2	P0DJI8_2	P0DJI9_2	P10643_2	P10721_2	P13591_2	P13727_2	P15169_2	P16035_2	P16930_2	P17813_2	P18065_2	P19320_2	P19823_2	P19827_2	P20851_2	P23142_2	P27918_2	P29401_2	P29622_2
O00533_1	0.606013324	0.103154904	-0.056760699	0.105570468	0.17784033	0.151535802	0.199445813	-0.261365044	-0.080058623	0.327497283	0.111283397	-0.150002601	0.04612457	0.027344868	0.30588345	0.057464567	0.058726405	0.253101514	-0.233101817	0.047005484	0.098384815	0.177106898	-0.037967744	0.227626317	0.004714463	0.036607615	0.206813269	0.097886248	-0.054539435	-0.151233476	-0.118422256	-0.116151283	0.305361465	0.236851972	0.2531446	0.249103069	-0.06267848	0.14805323	-0.092888736	-0.098263264	0.19815096	0.086704901	0.152165145	0.222247783	-0.007569463	0.198547762	0.049561234	0.042751292	0.130081686
O15204_1	0.066795396	0.214556124	0.144148839	0.029397852	0.105775704	-0.100716477	0.097586698	-0.143229622	-0.127683517	0.120707037	0.060938032	-0.143603695	0.005767325	0.066545842	0.133235109	-0.059140618	-0.068361509	0.224940405	0.06832977	-0.038030337	0.008394833	-0.001570924	0.106607881	0.195313452	0.172921602	0.03383558	0.110977435	-0.03828489	-0.187888179	-0.186524123	-0.039365634	-0.167499611	-0.075206263	0.090994784	0.046728508	0.047198828	-0.099472708	0.118500175	-0.01301592	0.054381606	0.087150526	0.173912271	0.151221494	0.103605503	-0.12896357	0.101898201	-0.021977863	-0.018606337	0.095278188
P00488_1	-0.012981124	0.172376058	0.26616122	-0.052589501	0.018526014	-0.074535399	0.109700305	-0.02490571	-0.109749392	0.012244176	-0.035962625	-0.005784233	0.111753807	0.035473013	-0.013981094	0.066759634	-0.135823324	0.093057196	0.027811526	-0.152492035	-0.092285542	0.066071698	-0.086688356	0.077915328	0.06902636	0.019517816	0.140339463	0.024701633	-0.043631964	0.128204851	0.010424508	-0.056059601	-0.076667378	0.113179769	-0.044538674	-0.074901836	0.183873671	0.146863781	-0.11775682	0.078454606	0.018806675	-0.117935361	0.022921766	-0.110977146	-0.05882887	0.061843345	-0.035638984	-0.017933668	0.057449844
P00751_1	0.01238958	0.103601365	-0.210749917	0.38732882	-0.007651433	0.103613315	-0.003008084	0.025777361	-0.074052444	0.057511879	0.053601871	-0.026473154	0.066730697	-0.029390664	-0.002889913	0.072304209	0.098714593	0.083500621	-0.002385555	0.244207493	-0.036767882	-0.187847282	0.062431883	0.150324887	0.219918284	-0.001768387	-0.174486686	-0.142286904	0.222735521	-0.08124833	0.126195639	0.095715601	-0.063180693	-0.091300934	0.076356393	0.082531697	-0.03242438	0.006389122	0.017504449	-0.11329781	-0.004766007	0.159377045	0.042674529	0.068678396	-0.039384955	-0.035471517	-0.040963187	-0.108029669	0.126712513
P01008_1	0.206957614	0.170443101	0.070196184	0.062902892	0.392860804	-0.225838938	0.035909692	-0.244325591	-0.1376496	0.208324026	-0.036186945	-0.101782488	0.139580496	-0.104567087	-0.041654329	0.083419884	0.01062851	0.135412782	0.059893018	-0.151029514	0.069978332	0.227300359	0.08668235	0.314123121	-0.000782703	-0.068348538	0.276768156	0.111659143	-0.007904594	-0.174888577	-0.061880554	-0.183712237	0.026551749	0.293758724	0.224153285	0.15550917	0.00264963	0.31092242	0.029399935	0.150781359	0.253894674	0.150104744	0.06465062	0.070695494	0.052481886	0.215681264	0.016055137	0.232659879	0.033173287
P01024_1	0.07584014	-0.058501579	-0.045514281	0.28436978	-0.143483124	0.512077684	0.18409985	0.080403278	0.12614109	0.085068205	0.094148771	0.1394589	-0.1306669	0.008852842	0.033049192	0.049782769	-0.05727028	0.178840592	-0.030088821	0.366301509	-0.028468484	-0.101720607	-0.003223714	-0.04143517	0.188874994	0.11841883	-0.071123398	-0.137012671	0.171988532	0.131138233	0.068344036	0.294125633	0.182898413	-0.045768821	0.020847259	0.053724689	0.110869809	-0.130836186	-0.031467399	-0.14623196	-0.107320638	-0.151308517	-0.057689087	0.198447996	0.070273183	-0.099757672	0.018128317	0.009026974	0.069980788
P02652_1	0.123330048	-0.104629786	0.062478079	0.196824266	-0.1590968	0.197736323	0.490575869	0.024571293	0.125748655	0.124424398	0.25060856	-0.066077904	-0.008873768	0.20389921	0.166424682	-0.227535236	-0.028516407	0.409216585	-0.101364331	0.113716805	-0.113840041	0.047151258	-0.030997761	0.00031087	0.008932725	0.279618435	-0.048019605	-0.000123998	-0.073198117	0.114969357	-0.023679089	0.029101974	0.150180198	-0.081890731	0.006849985	0.001650403	0.191974104	-0.135422937	-0.237302429	-0.105284171	-0.011192461	-0.212401844	-0.062245443	0.241263064	-0.013606781	-0.001849781	-0.2547442	-0.063009444	0.188618774
P02741_1	-0.259503481	-0.135523027	-0.138863155	0.091996103	-0.178545743	0.168640448	0.003590868	0.451624568	0.195720747	-0.132135065	0.074166494	0.152022371	-0.044257623	0.104925366	-0.111817217	-0.107269441	0.069433373	-0.19157761	-0.096972653	0.197946424	-0.161542401	-0.289609341	-0.108832568	-0.200002307	0.14424549	0.103696343	-0.353823352	-0.181376814	0.247012563	0.155710374	0.161530268	0.3597698	-0.139880814	-0.333157785	-0.323835963	-0.068053002	0.053486077	-0.328536788	0.016343098	-0.132577227	-0.158014699	-0.231205602	-0.162545662	-0.046510323	0.017253335	-0.198784422	-0.047657251	-0.17496597	0.02944582
P02743_1	-0.094090697	0.023009087	-0.228060244	0.146000742	-0.21695473	0.128302726	0.054953725	0.15761051	0.549306932	0.058807603	-0.029682161	0.118661049	0.205365143	-0.174539869	-0.156343267	-0.16920028	0.13258369	-0.059782952	0.11467791	0.150670962	0.127329357	-0.172921208	0.060932789	-0.194301688	0.016066492	-0.101226998	-0.198871966	-0.384684505	0.100153075	0.149434705	-0.023909344	0.147070908	-0.151097445	-0.181114417	0.037923056	-0.087563241	-0.057292605	-0.333184539	-0.009900658	-0.118058727	-0.192425172	-0.173308941	-0.108938469	0.274302259	0.25091078	-0.202248442	-0.090519392	0.015793869	0.008238117
P02766_1	0.223642755	0.163849264	0.072069138	0.14711365	0.088740547	-0.102009412	0.147468906	-0.136859403	-0.012716205	0.566215447	0.121278902	-0.005507046	0.285760803	-0.131695186	0.073301794	0.049517043	-0.021033315	0.251415921	0.116443135	-0.065727448	0.1480804	0.220119106	0.221573968	0.256689639	-0.113870386	-0.096073786	0.246823654	0.043162891	0.040599189	-0.147272996	-0.046073259	-0.168727076	0.022037365	0.207993018	0.224850746	0.102530694	-0.067869714	0.115108219	0.046988487	0.052850068	0.040681264	-0.021375374	-0.024053073	0.049254876	0.051192629	0.122886983	-0.040462912	0.143305533	0.086583679
P02774_1	0.036742134	-0.133622547	-0.028839154	0.093780967	-0.061261703	0.102035491	0.029685805	0.121465626	-0.053154894	-0.005887789	0.399141118	0.133022258	-0.02113504	0.20374281	0.071913622	-0.000472076	-0.090381084	0.008656553	-0.054265782	0.130816356	-0.313661611	-0.061795408	0.116282574	0.07987947	-0.024235121	0.11838128	-0.07410932	0.055610776	0.218351063	0.016489527	0.015469891	0.114814825	0.144346421	-0.115841724	-0.149706795	-0.003831268	0.176802434	-0.083422021	-0.098968263	-0.024154065	-0.161165675	-0.016368634	-0.045629384	-0.0262608	0.036362198	0.052220477	-0.169674334	-0.086011687	-0.106434682
P04003_1	0.058742072	-0.073640105	0.050187132	-0.009049547	0.165159846	-0.030212628	0.019017432	-0.120841121	-0.028781964	0.152144251	-0.191937862	0.314513263	0.096475317	-0.20737975	-0.125917231	-0.002241725	0.114909949	0.204589643	0.038864375	0.154557046	0.160099812	-0.001477111	0.144820636	0.106531942	0.125304203	-0.118472343	-0.021295521	0.065614038	0.015714555	-0.112426329	-0.019465944	0.106085776	-0.068236106	0.108712794	0.136981027	0.081381416	-0.060636988	0.140926599	0.049513453	0.080648999	0.071627122	-0.029898197	-0.087249006	0.00251606	0.260814334	0.013018511	0.194690686	0.051278373	0.208810731
P04114_1	-0.028012624	-0.06447052	0.026108496	0.108577284	-0.242309837	0.021173673	0.107339125	0.06253279	0.220707955	0.111268447	0.161667738	0.209061486	0.729022208	0.023116741	-0.148949687	-0.119581679	-0.00283674	0.032527177	0.126449788	0.138570945	0.026919506	-0.208909253	0.117288387	-0.113664583	-0.091776812	0.050114645	-0.238058798	-0.174194182	0.226670961	0.15231451	0.057130305	0.161292034	-0.161660866	-0.172231912	-0.066185775	-0.227661877	0.063328316	-0.228427711	0.07516012	-0.1104759	-0.129797748	-0.28219797	-0.231632786	-0.002201284	0.007762456	-0.082058438	-0.049881823	-0.159828656	0.031389295
P04278_1	-0.021734273	-0.19384137	0.023529471	-0.016812653	-0.20450043	0.143082524	0.192913822	0.242548935	-0.018832153	-0.258647849	0.349824941	0.05053294	-0.032292366	0.529530752	0.163006791	-0.21493048	-0.189251875	-0.092070498	-0.241374974	0.044354903	-0.481760388	-0.24177113	-0.114979497	-0.135497033	0.102023935	0.350019137	-0.184650393	0.034028791	0.101904264	0.172952908	0.088628387	0.162688391	0.100773382	-0.27751942	-0.366056227	-0.145408962	0.333428604	-0.242304837	-0.164143842	-0.117107675	-0.145943425	-0.248249989	0.009490649	-0.06608254	-0.1895723	-0.149181243	-0.241852541	-0.239748762	-0.101664266
P04746_1	0.045745275	0.241158087	0.163741248	-0.071385581	0.092243841	-0.048008405	0.017921061	0.079560775	-0.122948753	-0.070430254	-0.043745019	-0.035862424	-0.170058639	-0.006437361	0.227851583	0.078857019	-0.092685841	0.126506914	-0.084897249	-0.089801918	-0.002270741	0.158810531	-0.068780968	0.115500439	-0.041226656	-0.041894241	0.131228351	0.134437641	-0.076305646	0.068627696	0.093564549	0.090164163	0.223686411	0.062379387	-0.046050409	0.081904506	0.163152735	0.031924891	-0.148265207	0.016444929	0.173614563	0.12164266	0.036821072	-0.033507307	0.040443294	0.122811007	0.059242174	0.084920072	0.018165711
P05019_1	0.200672374	0.095941877	0.036337302	0.147003249	0.198566698	-0.178823753	0.026062533	-0.162932649	-0.133393335	0.249522252	0.086692837	0.020143322	0.193814398	-0.123370242	-0.032875587	0.292704778	0.163495395	-0.026303487	0.073387497	0.027835048	0.183056518	0.106979162	-0.011899559	0.0958426	-0.031118692	-0.048768729	0.139055891	-0.038314115	0.10861683	-0.098544933	0.002724417	-0.06054332	0.149788422	0.340276594	0.132143825	0.076665712	-0.02265957	0.161651268	0.006526745	-0.007377381	0.153457074	0.041140078	-0.003903306	0.054728189	0.106032461	0.094904979	0.101949571	0.098854041	0.027908668
P05062_1	-0.053815458	0.015479866	-0.09508206	0.043700083	0.021630816	-0.07453842	0.096683392	-0.020789922	0.089843698	0.179220058	0.052623665	-0.146550251	0.070322579	-0.130149534	-0.025896034	0.159295386	0.342674331	-0.031812259	0.198096744	-0.038399972	0.241601332	0.130218889	0.111819649	-0.040144706	0.10487941	-0.011014797	-0.043084652	-0.091809638	-0.025546257	-0.14089766	-0.034355053	0.00042418	0.066356898	0.106905571	0.031025218	0.060945909	-0.07993251	0.060098036	0.014548128	0.131094941	-0.007224807	0.074849414	0.028161033	0.172048193	0.067477345	0.068512814	-0.05992489	0.138164322	0.252392061
P05090_1	0.140942074	0.286709285	0.158410423	0.104554281	0.115324577	0.041587984	0.082802743	-0.148252985	-0.10529057	0.284626918	-0.048944144	-0.086087056	0.023357149	-0.166269685	0.025045093	0.099648885	-0.073995514	0.448077463	0.067793538	0.060764265	0.105493348	0.226888429	0.019439123	0.231540106	-0.089493494	-0.068583832	0.304818956	0.089400271	-0.089700447	-0.187997734	0.089605409	0.118547832	0.09456332	0.291080808	0.214331195	0.196642433	-0.118878512	0.223520267	-0.109690925	0.021316513	0.148884366	0.079134668	-0.137103825	0.043133798	0.022136563	0.143926864	0.100802989	0.06016939	0.1245327
P05109_1	-0.101988328	0.022065747	0.058258708	-0.027546651	0.097249618	-0.105518229	-0.15718237	-0.023150933	0.023839413	0.034202305	-0.251853752	0.004827993	-0.055909724	-0.288757785	-0.131409821	0.171697946	0.221956543	-0.129255156	0.315978028	0.003669089	0.240924571	-0.034914885	0.202220423	-0.027029283	-0.067626411	-0.235639398	-0.029759619	-0.0652634	0.004229868	0.079865433	0.064714968	0.000756649	-0.139866321	-0.029766498	0.225017787	-0.094704503	-0.15972187	-0.032108487	0.336792796	0.085610208	0.00496766	0.07480437	-0.053220845	-0.151089859	0.039711986	-0.072009946	0.166487409	0.202119599	0.056562772
P05156_1	0.019566927	-0.0806211	-0.337437282	0.163026663	-0.075885362	0.226115431	0.033092866	0.224026761	-0.016934999	-0.032842398	0.107766627	0.035554211	0.085188771	0.114738512	-0.198537	-0.166583211	0.042912844	0.064940749	-0.04013399	0.346285242	-0.069162345	-0.147682665	0.027520246	-0.026125235	0.24023973	0.062700965	-0.160122114	-0.082948932	0.280622718	0.075459646	0.250252756	0.401171749	0.107682077	-0.178030063	-0.134401995	0.02681704	-0.044967767	-0.060215534	-0.061334256	-0.178716691	-0.035944146	-0.056295879	-0.225406882	0.070438392	-0.05438096	-0.070194576	0.1631547	-0.02457256	0.042357492
P06276_1	0.040401994	0.184492198	0.053381679	-0.046133454	0.180696643	-0.105273299	-0.199657864	-0.214389555	-0.018792674	0.27966527	-0.296713858	-0.135245884	0.06982421	-0.389986921	-0.026251981	0.133868602	0.110440276	0.055386143	0.196752732	-0.12192218	0.703753223	0.308032225	0.055560016	0.146127446	-0.148997234	-0.27810386	0.247184669	0.071719348	-0.000226084	-0.156927656	-0.105916913	-0.103467264	-0.128095779	0.258042058	0.388486285	0.090021664	-0.285660139	0.175336437	0.123200508	0.158742073	0.039755889	0.131694844	-0.018424457	0.004102726	0.144791704	0.21896543	0.155026705	0.186636345	0.133837817
P06396_1	0.266541154	0.057204485	0.07074178	-0.00666034	0.234116675	-0.019353707	0.066237109	-0.257928468	-0.09344883	0.32447594	-0.102684798	-0.036471796	-0.107656023	-0.164079678	0.17580806	0.148565513	0.072034629	0.125700165	-0.021660668	-0.065983011	0.238182273	0.522419738	0.091537387	0.228031302	-0.039869293	-0.145380385	0.367006428	0.304972695	-0.132599152	-0.104535882	-0.064182102	-0.155491373	0.086259792	0.205510887	0.295534909	0.146938718	-0.068148507	0.3062124	0.132323592	0.137767512	0.16232171	0.21187461	0.123154582	0.158158526	0.098050714	0.156681692	0.046521119	0.354855994	0.087264864
P06702_1	-0.023567649	-0.021767019	0.113530654	-0.015915151	0.206453281	0.088809305	-0.144666264	-0.054427683	-0.037759535	0.089058412	-0.19696292	0.215607268	-0.140754534	-0.251389925	-0.055693976	0.144014872	0.127489885	-0.067259043	0.235451591	0.081250049	0.200206417	0.061116059	0.22817679	0.104383346	-0.004514869	-0.171959858	0.069935532	0.103695643	0.064487306	0.013043465	0.022908233	0.070379985	0.069984986	0.050505949	0.128700771	0.155077204	0.000522658	0.042502448	0.144395587	0.0602407	0.059764845	0.15441357	-0.043563133	-0.03596894	0.172726311	0.003811717	0.243755535	0.321181517	0.027045966
P06727_1	0.166174617	0.247003315	0.172853204	0.072798323	0.310134568	-0.0668846	0.198440232	-0.121539573	-0.137009368	0.302150289	0.02896066	-0.084421591	0.012629501	-0.02418324	0.166641375	0.075850308	0.045346273	0.307887262	0.031783926	-0.091612044	0.08040455	0.362038944	0.155408386	0.507773592	-0.006656089	-0.048810498	0.200590611	0.138666639	0.057985907	-0.321085895	0.03453682	-0.104148047	0.130485853	0.213058848	0.200980801	0.277899362	-0.037995511	0.248201842	-0.040975247	0.236773278	0.130815811	0.295141519	0.08850266	0.069791601	-0.028201806	0.151267508	0.05316424	0.25261212	0.148495787
P07360_1	-0.006400274	-0.072022596	-0.177723211	0.074733342	0.070715824	-0.004418481	-0.044114786	0.097373536	0.061037843	0.076589561	-0.094058932	0.116564668	-0.028185082	-0.099956216	-0.141594048	0.081923581	0.177272526	-0.016439528	0.041970661	0.235338221	0.091504831	-0.103774832	-0.027120404	0.048407576	0.556450097	-0.099365946	-0.110380369	0.009401013	0.162686997	-0.123318425	0.051779288	0.144564218	-0.113160027	-0.050462745	-0.012063549	0.004803847	-0.066300168	0.013173847	0.065137061	0.023368992	-0.084698289	-0.012311609	-0.091374395	0.039919307	0.169563223	-0.076991115	0.135094506	0.09327436	0.272998353
P08185_1	-0.076933115	-0.146558172	-0.029005834	0.097747938	-0.219825085	0.166240737	0.22894109	0.14714943	-0.022993809	-0.045314636	0.335171676	0.00152461	0.042641414	0.354266486	0.112474571	-0.137981312	-0.086595692	0.04790827	-0.202789284	0.07764864	-0.346913575	-0.135440044	-0.159201634	-0.080615074	0.069239986	0.423596273	-0.112744066	0.003076788	0.048521034	0.085766013	0.045140224	0.097666547	0.09122887	-0.17163188	-0.200992114	-0.101356828	0.277798958	-0.168902787	-0.111973262	-0.206238818	-0.133210255	-0.185908193	0.065974427	0.108782466	-0.088971091	-0.078187959	-0.278512671	-0.145606195	-0.045506586
P08195_1	0.211186346	0.012774968	0.150039153	-0.109220728	0.267708798	-0.097065017	0.082903984	-0.155738761	-0.038824688	0.318718003	-0.162871705	-0.016371156	-0.082473457	-0.291817309	0.218038544	0.200768871	-0.047483304	0.256112894	0.019918882	-0.166402085	0.185244783	0.391986011	0.105448268	0.249292994	-0.041091253	-0.198356286	0.517094012	0.249103032	-0.203425863	-0.151551161	-0.090609806	-0.139130878	0.240956368	0.256614622	0.290330058	0.187366215	-0.066490455	0.365849065	0.043208165	0.101958622	0.158748767	0.119008017	0.060752294	0.114150681	0.237124858	0.185356292	0.226970414	0.179516492	-0.044827927
P08253_1	0.265482054	0.057037507	0.230933229	-0.062141884	0.244184307	-0.077278074	0.083328655	-0.242208146	-0.169695507	0.034151525	-0.066307894	-0.102629968	-0.117547562	-0.00205158	0.192043749	0.022002163	0.011389154	0.167344777	-0.137085656	-0.121841893	0.104464359	0.413996532	-0.06209034	0.102300021	-0.096976475	-0.061362008	0.340191422	0.377123611	-0.141827073	-0.24146934	-0.089661791	-0.080618007	0.352902405	0.227078002	0.174255387	0.09120904	-0.108538586	0.343799228	-0.046936245	0.117485933	0.210339944	0.156455041	0.059097328	0.081877503	0.034992294	0.395727777	0.085336918	0.222187025	-0.114111643
P08603_1	0.25164239	0.094136595	-0.124872328	0.209894268	0.032351938	0.21393423	0.060088948	0.159448423	0.016628364	0.12151462	0.194919276	0.206554661	0.167476019	0.071725474	0.130956526	0.025197675	-0.078890084	0.021524927	-0.093580469	0.262675679	0.018313341	-0.139250519	0.150704896	0.10408558	0.129238291	0.044767667	-0.150710246	-0.167479784	0.594496298	0.094824677	0.187011327	0.205613737	-0.006678484	-0.067573855	-0.002686156	0.043226316	0.095293224	-0.073084186	-0.015928381	-0.077611373	-0.067392552	-0.135396814	-0.047361587	-0.004745484	-0.029127069	-0.028307441	-0.047629402	-0.16657323	0.114537548
P0C0L4_1	-0.048021792	0.00094036	-0.022793441	-0.055872949	-0.144142659	-0.029187031	-0.005778238	0.080409214	0.096488349	-0.208833935	-0.049235128	-0.007129065	0.015649504	-0.048186476	-0.102251964	-0.164756971	-0.167703503	-0.071292327	-0.012216771	0.124890086	0.010055483	-0.194525451	-0.087315266	-0.162250044	-0.155241909	-0.038553951	-0.062431569	-0.107000837	0.032387326	0.460414008	0.068271319	0.249269698	-0.148235544	-0.176741572	-0.056769142	-0.072810661	0.020926136	-0.189498878	0.042128871	-0.089159433	-0.025291355	-0.172305239	-0.084852312	0.09865822	0.042720233	-0.076089021	-0.008166488	-0.17304448	0.011116206
P0DJI8_1	-0.035121933	-0.048963336	-0.015789441	0.121217765	-0.079412266	0.096151555	0.054597017	0.219007946	0.025481699	-0.11661223	0.119247975	0.099924335	0.005035268	0.113122844	-0.056789169	-0.107886205	0.06262276	-0.047234214	-0.092884804	0.170662165	-0.065547308	-0.270049306	-0.122996575	-0.190037226	0.033684931	0.115722539	-0.279448595	-0.116550027	0.206263407	0.067571474	0.336566929	0.368464405	-0.111799696	-0.173475649	-0.093813583	-0.080199963	-0.03952231	-0.245351028	-0.027183026	-0.163850041	-0.077009369	-0.188899608	-0.098879287	0.015132971	-0.074427569	-0.039104456	-0.116384168	-0.102737276	0.060583682
P0DJI9_1	-0.120995685	-0.092823177	-0.212652908	0.221056713	-0.255263152	0.261934345	0.022934597	0.288474284	0.190917391	-0.195843807	0.092854114	0.182124884	0.105222126	0.11632511	-0.07832649	-0.120695731	0.007551753	-0.105330783	-0.131932364	0.328571628	-0.155814871	-0.302821757	-0.147824898	-0.24381161	0.108443785	0.136756077	-0.299014711	-0.16409242	0.284044708	0.218935828	0.210170992	0.558793523	0.010186177	-0.232469908	-0.204993538	-0.053073809	-0.025634285	-0.298012029	0.028311181	-0.253177044	-0.207622335	-0.238447139	-0.135662182	0.092900201	0.023384084	-0.034645739	0.01188347	-0.094707923	-0.081876948
P10643_1	0.290391993	0.035744713	-0.007224162	0.111830027	0.293530259	0.089359485	0.024157676	-0.189850593	-0.27934246	0.058182342	0.073592596	-0.079170932	-0.11861864	0.000281775	0.123726361	0.185612285	-0.044582382	0.267232896	-0.166137039	0.123672909	-0.077684883	0.33305032	-0.055298911	0.100046474	-0.038186617	0.040443563	0.237047982	0.196589345	-0.061794257	-0.129718162	0.006411121	-0.094120258	0.783536274	0.188726415	0.052320575	0.332266781	0.175181241	0.344480501	-0.177618976	0.030944957	0.240395195	0.261862018	-0.036048414	0.219058352	0.014755612	0.181464374	0.191544257	0.171214101	0.030196979
P10721_1	0.182307259	0.187243936	0.093386446	-0.161731003	0.287653362	-0.150134278	-0.133450934	-0.177358726	-0.151023488	0.165553343	-0.124181249	0.003230487	-0.022089867	-0.185739469	-0.018853239	0.157687927	-0.140701625	0.103232	0.014893023	-0.194221612	0.251128758	0.39071923	0.070028268	0.237059197	-0.122764729	-0.259048927	0.311014236	0.164034092	0.002592508	-0.130523444	-0.038232932	-0.18026442	0.160101585	0.522515422	0.234068892	0.256793622	-0.102289853	0.295017189	-0.048422213	0.281787591	0.161653412	0.190333075	0.064013357	-0.081283975	0.152465051	0.185296494	0.182076444	0.135621931	0.000382382
P13591_1	0.072654231	0.186459601	-0.018954432	0.024196622	0.271928717	-0.113811472	-0.052873344	-0.267538079	-0.014935243	0.279440086	-0.161512722	0.042343823	-0.037555627	-0.373437623	-0.001390619	0.06341329	0.154349249	0.278573492	0.125778693	-0.034792755	0.297123985	0.360514466	0.150535638	0.215967483	-0.107446348	-0.241826803	0.371901688	0.021936648	-0.110122654	-0.157144409	-0.178762048	-0.249507506	0.14607973	0.302024846	0.481523844	0.227484421	-0.132824271	0.245141472	0.01011899	0.151422317	0.11939367	0.286516657	0.099632964	0.157852588	0.315402789	0.151899516	0.24561952	0.279960084	0.006632437
P13727_1	0.118149331	-0.031482137	0.016886393	-0.206687868	0.291043012	-0.064114558	-0.164785493	-0.23638073	-0.218692105	0.041214927	-0.23268316	-0.043914725	-0.180502276	-0.008812331	0.033213304	0.071689258	-0.067402189	0.169754164	-0.09094736	-0.096218038	0.045817194	0.133666052	0.036963925	0.280988104	-0.00455509	-0.098775084	0.182095462	0.191888573	-0.055746124	-0.1280846	-0.139478976	-0.159898551	0.006507444	0.044762468	0.028447344	0.423788622	-0.030722029	0.159762968	0.114789778	0.107263238	0.123208631	0.208351996	0.191195071	-0.136729619	-0.163013339	-0.046529901	0.120822139	-0.019916901	0.144344464
P15169_1	0.15067401	-0.079472317	-0.057429097	-0.096710097	-0.045579549	-0.08317959	0.139487333	0.028563241	-0.011618568	-0.05353745	0.176914362	0.013808235	0.027197496	0.179234273	0.086882858	-0.163652492	-0.166769508	-0.084425107	-0.164910703	-0.054003693	-0.150197012	-0.130731305	-0.078210211	-0.007122669	-0.029684816	0.116312634	-0.000726507	0.135185701	-0.046079203	0.213575322	-0.04944376	0.14505558	0.176537876	-0.005647854	-0.199304165	0.002452021	0.744700387	-0.181663202	-0.10998646	-0.027534067	-0.056570684	-0.214517852	-0.054716736	-0.028888439	0.060016091	-0.071744205	-0.196200671	-0.173193073	-0.015470887
P16035_1	-0.006306457	-0.134877244	0.067588024	-0.010127143	0.227983233	0.024037924	-0.029712749	-0.134749857	-0.186335762	-0.04141098	-0.123543716	0.002419376	-0.295972528	-0.067306374	0.047466599	0.054982091	0.072715204	0.1887493	0.192545071	-0.067504023	0.031265958	0.264786056	0.268758245	0.202507912	0.010815474	-0.034769185	0.211951515	0.184694614	-0.081027905	-0.229888941	0.015693995	-0.187950779	0.142824777	0.121645447	0.118959993	0.116173895	-0.018676808	0.26451724	0.044172229	0.145202357	0.086618204	0.356623277	0.131012973	0.028948134	0.010055289	0.140205815	0.056053808	0.256605859	-0.086043588
P16930_1	-0.161573509	-0.024558448	0.011169857	0.047560249	-0.018389887	0.006751286	-0.083802148	0.095699862	0.140919655	0.019352389	-0.12174684	0.146180968	0.15872521	-0.22609891	-0.086708001	0.087470417	0.163664692	-0.072189707	0.215821402	0.051345996	0.191867719	0.070612568	0.212147345	-0.034723587	-0.029715903	-0.115687212	0.062699473	-0.027194912	0.179327392	0.056470616	0.164916215	0.158397834	-0.080221128	0.000780279	0.115820754	-0.173060423	-0.162299305	0.025484668	0.122637316	-0.04411419	0.067761223	-0.093056934	-0.186357179	-0.034281626	0.143150059	0.041100988	-0.097934592	0.154859711	0.070035182
P17813_1	0.132926355	0.029114218	0.061206529	-0.124145497	0.095177026	-0.144931289	-0.041782358	-0.204920076	0.006993786	0.167374452	0.015006071	-0.104099325	-0.032266751	-0.018168722	0.056693391	-0.087798685	-0.129626669	0.181284949	-0.025353687	-0.249576525	0.000568578	0.109570179	0.107463548	0.023245613	-0.21823472	-0.023455194	0.225728589	0.223710728	-0.034334584	-0.080587081	-0.129148876	-0.192681843	-0.131041536	0.101333693	0.121662266	-0.025883237	-0.172648374	0.046731765	-0.088934358	0.237694016	0.063339438	-0.093339258	0.071276101	0.045293145	-0.008988996	0.200234902	-0.077350213	0.095449469	0.054187881
P18065_1	0.104416539	0.004078614	0.129282036	-0.312829986	0.269974528	-0.128757613	-0.189340883	-0.307147651	-0.187582666	-0.00398814	-0.175411838	-0.002745267	-0.126539129	-0.112418149	0.022780812	0.161326701	0.043954934	0.089298156	-0.016349343	-0.2384622	0.015513489	0.294694975	-0.019965572	0.143798293	-0.152930908	-0.120070857	0.265335366	0.307412531	-0.211445672	-0.135591693	-0.24436333	-0.098402912	0.114964875	0.126417771	0.108026383	0.090167314	-0.090660662	0.26616656	0.035143733	0.15185656	0.281545742	0.26492707	0.205656132	-0.006151135	0.127312711	0.163606939	0.252730607	0.144755754	-0.126429174
P19320_1	0.086200003	0.183054962	0.058400736	-0.058077531	0.423914093	-0.169436921	-0.260346745	-0.255740063	-0.339739741	0.08513294	-0.117000926	-0.084860164	-0.136852748	-0.13379892	-0.001467658	0.254415593	0.074230662	0.157552917	0.04076611	-0.101538122	0.084592464	0.230848644	0.144011393	0.383483306	0.062460661	-0.172028636	0.199576781	0.215885111	-0.081066198	-0.344767557	-0.079330498	-0.263479242	0.053537237	0.239987232	0.073752175	0.401312735	-0.119875194	0.360039498	-0.048323406	0.25968776	0.206671423	0.584833955	0.31402975	0.103076976	0.006288677	0.122924372	0.207957705	0.172783195	0.06215289
P19823_1	-0.00081728	-0.020798935	0.102778767	-0.152500547	0.043403461	-0.140791378	0.008067484	-0.196804382	-0.15722652	0.057973417	0.025378072	-0.151473639	-0.151922636	0.036596323	0.149995273	0.18691369	-0.227994446	0.083977426	-0.114176824	-0.222091425	-0.036881626	0.087883136	-0.058550023	0.151159045	-0.083159489	0.098014399	0.114203814	0.118929468	-0.204286977	-0.226443456	-0.1736884	-0.174755425	0.008894328	0.179295027	-0.024407706	0.020530896	0.003414011	0.093859841	0.043925529	0.010847103	0.012050647	0.135866765	0.529307997	0.147035129	0.024216444	0.08755964	-0.065738081	-0.12591341	-0.049554799
P19827_1	0.103587591	0.030800788	-0.119359652	0.100665086	0.068849514	0.157210578	0.086992323	-0.137035347	-0.085190917	0.131334171	0.178432044	-0.079939581	-0.034919362	0.053637358	0.126664955	0.044071877	-0.147216099	0.246367584	-0.152196817	0.145288648	-0.072094966	0.147487713	-0.044741757	0.174501257	0.034196201	0.196637964	0.233737791	0.001835503	-0.102651704	-0.133981156	-0.021594591	-0.067624294	0.168991423	0.073991376	0.17836567	0.21039279	0.16112797	0.131248892	-0.081779944	-0.178290921	-0.039132052	0.154438328	0.339066316	0.496575779	0.055278171	-0.028371056	-0.039446097	-0.055999382	-0.033285374
P20851_1	0.178793338	0.002553457	0.01193637	-0.023875654	0.174143713	0.044983506	-0.074206889	-0.199717409	-0.00019134	0.193318742	-0.150473766	0.150361022	0.043129365	-0.279239739	0.034451079	0.040641218	0.147294865	0.108100001	0.009379988	0.124512615	0.415480095	0.233721822	-0.030672313	0.069217174	-0.036212443	-0.113965237	0.202733255	0.057382683	-0.065273585	-0.090843116	-0.143908612	-0.061243612	0.055414549	0.180213807	0.408715266	0.159278841	-0.094104882	0.181991624	-0.01313374	0.031132975	0.104506329	0.111665382	-0.009925327	0.241319961	0.357409849	0.078086701	0.258428288	0.125807292	0.118590616
P23142_1	0.200433451	0.134961979	0.004925128	-0.057399355	0.156792668	0.106043889	-0.033904196	-0.076459215	-0.236605675	-0.04118186	0.005091659	-0.058578521	-0.187614418	0.027233866	0.274394667	0.094251737	-0.064542483	0.088286973	-0.033462522	-0.021121928	-0.025126008	0.180420579	0.084528249	0.091718951	0.081621293	-0.039572119	0.17731473	0.201509676	-0.111844589	-0.253080416	0.034462294	-0.151860838	0.133476226	0.067918535	0.146016717	0.063024826	-0.12547364	0.217258065	-0.066825327	0.121449871	0.031902267	0.229823636	0.185568716	0.078085241	-0.086930141	0.415267607	0.149862062	0.03728187	0.015589622
P27918_1	0.102264721	0.047503769	-0.130648268	-0.179396814	0.2982785	0.01285142	-0.264096475	-0.09234756	-0.192296011	0.125597512	-0.213622454	0.159716341	-0.084501898	-0.244226597	-0.079685145	0.200367068	0.122009824	0.017109152	0.097020561	0.086368802	0.305625339	0.22827119	0.106640476	0.029001531	-0.045617058	-0.318000413	0.122648616	0.127454892	-0.026656918	-0.06091068	-0.01817929	-0.021853025	0.105932374	0.086142723	0.088591565	0.214513564	-0.201465859	0.152407528	0.097725131	0.176561208	0.220779631	0.133434369	-0.103905219	-0.078800047	0.089335918	-0.121420027	0.500027301	0.125820565	0.031123958
P29401_1	0.02855576	0.088761003	0.068024553	0.127619171	0.271528942	0.01297233	0.060951219	-0.07112811	0.026448439	0.166462478	-0.079484791	0.050706633	-0.09049508	-0.194812549	0.089347792	0.215202532	0.098756148	0.072547261	0.244243853	0.071186223	0.193888315	0.164789169	0.179326494	0.204787168	0.081384068	-0.073931934	0.111882889	0.060582424	0.105373585	0.013154287	0.043511243	-0.002165879	0.083039238	0.135343572	0.175450144	0.128545595	-0.043739815	0.07129824	0.011303424	0.045271462	0.145206217	0.11939882	-0.051195356	0.121297519	0.214371921	0.060525487	0.080048011	0.52373578	0.100008517
P29622_1	0.141400442	0.02521184	0.033713353	0.051376529	0.055718115	0.031837276	0.288400825	0.023912425	-0.051304456	0.224226293	0.122495178	-0.106110023	0.014382041	0.046713698	0.043697206	-0.006115528	-0.058053581	0.147912731	0.102550519	-0.077909645	-0.107125214	0.037864005	0.131008601	0.244905332	0.156415568	0.068732215	0.146399005	0.00440006	0.038343882	-0.085600118	0.064888519	-0.147354236	-0.005391264	0.037906437	0.062520522	-0.0044521	0.081707258	0.069011908	0.07431859	0.079151519	-0.015853376	-0.152557259	-0.010125371	-0.040304527	-0.151724095	-0.008292475	-0.15855288	0.116556317	0.335927384
P35542_1	0.064460782	-0.165678446	-0.025382659	0.011005256	-0.105275518	0.252242076	-0.006513688	0.019824375	-0.012308016	-0.074936798	-0.063968001	0.187159371	-0.010797035	-0.066127645	0.075431617	-0.004998005	0.203327512	-0.040718851	0.031633476	0.231400752	0.059897557	-0.004419761	-0.012583887	-0.128855586	0.023407845	-0.069755798	-0.140628045	-0.050125848	0.153692476	0.094297235	0.094939021	0.304353923	0.095545768	-0.19997868	-0.000280951	-0.001612903	-0.057728001	-0.163962516	0.073629005	-0.123548951	0.015683096	-0.01964453	-0.115200572	0.056509074	0.074603767	0.089818673	0.080151646	0.125405215	0.038774101
P54289_1	0.139489705	0.119417118	0.045208361	-0.049422834	0.177495194	0.022704963	-0.021447764	-0.151839862	-0.069930386	0.111769649	-0.032000764	-0.098366878	-0.067533214	-0.071820047	0.10708738	0.119093347	-0.254710081	0.138998961	0.02780343	-0.164843054	-0.003809303	0.180640599	0.119688907	0.173747798	-0.036629973	0.012068281	0.24327351	0.178229441	-0.010167982	-0.179890278	-0.036625425	-0.189928427	-0.023323159	0.162599939	0.210367386	0.101141651	-0.084787237	0.322748286	0.072085218	0.077796221	-0.039203935	0.084654349	0.306330702	0.18126854	-0.022350795	0.263504929	-0.072923549	0.186579418	0.011281582
P55290_1	0.144120898	0.097619245	0.160082105	-0.1460726	0.135314738	-0.139934518	0.070957121	-0.338310302	-0.239115786	0.189810587	-0.163580257	-0.153053966	-0.110014707	-0.10036615	0.098755984	0.182112863	0.042511055	0.072511351	0.039095382	-0.359566431	0.016265839	0.47372864	0.009592437	0.233174565	-0.116917641	-0.128530521	0.344762187	0.241953	-0.159955518	-0.263862488	-0.221145044	-0.32599206	0.239556742	0.30153574	0.068276924	0.171137069	-0.181270058	0.402088732	0.026191637	0.266075482	0.120604929	0.211403172	0.220379002	0.002677268	-0.036785904	0.264082103	0.058442758	0.256339264	-0.081873356
P98160_1	0.222092482	0.149286163	0.122134962	-0.128828672	0.195835617	-0.080270287	0.016832364	-0.152190066	-0.235199814	0.065174183	-0.109756891	-0.129869686	-0.154384081	-0.04449363	0.091975866	0.195476787	-0.042740697	0.052341975	0.005175482	-0.247446788	-0.009948618	0.322071753	0.022472218	0.228670919	0.061311351	-0.095756786	0.299550341	0.319921006	-0.103366948	-0.114285218	-0.134173545	-0.123318323	0.257190067	0.229334218	-0.024426149	0.165230069	-0.038961198	0.315637256	-0.019085506	0.063150385	0.131006685	0.189757589	0.18698004	0.020199669	0.042778811	0.273657956	0.232482989	0.271538078	-0.042216322
Q03591_1	-0.054925748	0.021439108	0.043718789	0.034027903	-0.101706573	0.156265569	-0.007505169	0.080987365	-0.026311934	0.131878632	-0.065968657	-0.064805684	-0.072897583	0.05233762	0.161299377	-0.100763995	0.220598521	-0.088296186	-0.029601078	0.041355892	0.193080988	-0.031130528	-0.075253907	-0.300346347	0.030089148	0.131263401	-0.223476572	-0.056425185	0.051734699	-0.085992476	-0.127462326	0.050237571	-0.15559997	-0.086832306	-0.080421727	-0.11788854	-0.043105235	-0.041064737	0.028041462	-0.047921957	-0.144692491	-0.038686244	0.020251512	-0.030554022	-0.129207243	-0.064255684	-0.08352782	-0.00367279	0.234060105
Q07954_1	0.087836579	0.153002099	0.076266706	-0.061688705	0.071119791	0.027405164	0.083237112	0.023840636	-0.111148426	0.001047031	0.081433031	-0.137726553	-0.312626492	0.103962027	0.053165854	0.148678061	-0.111178504	0.066286086	0.011986583	-0.062115161	-0.162511619	0.064866435	0.007572094	0.012967417	0.019195283	0.076968006	0.099973341	0.074122028	-0.057816031	-0.199696782	0.06671628	-0.073631008	0.165871401	0.083958912	-0.016239951	-0.008914203	-0.177199158	0.109339755	-0.2370787	0.211998838	0.017814393	0.08967577	-0.019853	0.051806997	-0.156610067	0.13420949	0.066027131	0.092019595	-0.022752637
Q12860_1	0.177440775	0.025568929	0.047948613	-0.069915902	0.235964644	-0.093339824	-0.072864237	-0.209626482	-0.199564688	0.048473462	-0.099226878	-0.174954596	-0.038921517	-0.047905591	0.259199622	0.022667601	0.089283673	0.068072953	-0.049934648	-0.172844231	0.170996999	0.285246512	-0.045481033	-0.013638566	-0.029193878	-0.126295135	0.218475121	0.176538585	-0.199198283	-0.198747551	-0.042824503	-0.154681385	0.190116767	0.197612528	0.280739467	0.10437581	-0.161042578	0.253563719	-0.011532759	0.271544319	0.109299145	0.178590962	0.098332138	-0.00704659	-0.016967811	0.25278681	0.202012795	0.138176636	0.006113005
Q13103_1	0.171866112	-0.071860832	0.099272549	-0.096554784	0.13570682	-0.155724329	0.093599167	-0.08911734	-0.123348675	-0.106715701	0.144190122	-0.053502293	-0.13156095	0.148211813	0.166560278	-0.095385128	-0.192283436	0.0474134	-0.146867498	-0.131019003	-0.085762085	0.00281022	0.005518441	0.048451243	-0.075819093	0.088058058	0.065558918	0.220264183	-0.248961278	0.108783329	-0.11025798	-0.05051309	0.182011847	0.036786123	-0.060192699	0.003376448	0.571780795	-0.032558878	-0.155479053	0.157948238	0.01455652	0.013260732	0.117939043	-0.131935623	0.001406903	0.076252563	-0.116265495	-0.172578889	-0.076955487
Q13449_1	0.175525225	0.139838009	0.046462914	-0.027556969	0.127931653	-0.127467675	-0.03840651	-0.168020152	-0.187005303	-0.001197004	0.069166538	-0.161596759	-0.08987053	0.044541627	0.189571262	0.086627852	-0.075822963	-0.047669209	-0.086879935	-0.140902191	-0.028591731	0.070018086	-0.058778513	-0.003147006	-0.089970524	0.089002642	0.126825398	0.14742884	-0.212179678	-0.304439766	-0.062541783	-0.264008572	-0.003809152	0.151241854	0.174846521	-0.097873371	0.00180351	0.150136897	-0.186074279	-0.016054443	0.201429764	0.097251696	0.138576796	0.061832193	-0.028884937	0.199561292	-0.033677182	-0.037437022	0.087922532
Q14515_1	0.171477904	0.129289968	0.068680187	0.036849215	0.255965531	-0.061056475	-0.008603471	-0.203850824	-0.119583829	0.12744298	-0.0813768	-0.190648769	-0.134454573	-0.011813923	0.102567935	0.140859065	-0.024412015	0.231779168	-0.0075971	-0.069115853	-0.047022013	0.204860326	0.057808302	0.143904444	0.024320258	0.030685202	0.222553038	0.099963535	-0.160254881	-0.22605358	-0.029732738	-0.240187591	0.034484047	0.140781853	0.212378399	0.148519178	-0.147982999	0.241085473	0.017561626	0.160715276	0.100599559	0.267611765	0.163693108	0.089575141	-0.137259628	0.175136593	0.036534854	0.136098967	0.118841384
Q15166_1	0.147491214	0.14413997	0.205544679	-0.074375594	0.124403222	0.025888973	0.034579196	-0.160203469	-0.019115198	0.262109894	-0.140286978	0.001181128	-0.099160874	-0.158641987	0.100335081	0.077350108	0.030566386	0.292191898	0.009978867	0.04059516	0.275373581	0.209030931	0.027544329	0.086601141	-0.146524008	-0.081934894	0.079883643	0.121076985	-0.096739881	-0.194045135	-0.224645696	-0.008076974	0.015304668	0.187875276	0.121219078	0.053896195	-0.054388778	0.154630065	0.009093399	0.042799205	0.144068402	0.02942612	-0.021759946	0.053180181	0.149879152	0.1335761	0.08315276	0.183205676	0.189382229
Q15582_1	-0.009992451	-0.087249929	-0.029231309	-0.024309328	-0.127956865	0.06559025	0.148738342	0.189785099	-0.01224071	0.023094862	0.21276876	0.036148117	0.001256757	0.275128833	0.07264468	-0.089957034	-0.079909268	-0.05607886	-0.200234414	0.000407504	-0.286815146	-0.084512709	-0.099548148	-0.040944429	0.025347607	0.181483106	-0.065633201	0.020366728	0.05865402	0.048782077	0.114103343	-0.030996582	0.039004607	-0.07249656	-0.208326518	-0.119479265	0.124198057	-0.115026931	-0.200903801	-0.081769145	-0.112909311	-0.231233107	-0.008785736	-0.052131823	-0.116954055	-0.068169889	-0.225353243	-0.107339552	-0.036371832
Q15848_1	0.039241226	0.034929627	0.035141273	0.030835692	-0.113419853	0.108588979	0.040842962	-0.015544719	-0.053830118	-0.12835053	0.110277431	-0.010371342	-0.139763687	0.190390164	0.044111494	-0.127678266	-0.134959207	0.252696252	-0.154640705	0.025845936	-0.32478111	-0.047308317	-0.140776047	-0.079286679	0.104192678	0.183861572	-0.030902148	0.032675417	-0.137464884	-0.034698193	0.008472357	-0.081798336	0.110810885	0.002416185	-0.076027592	-0.011996056	0.04912155	-0.040524693	-0.069150079	-0.130260976	0.017453154	-0.061090909	0.089656111	0.158410348	-0.094585853	0.097656238	-0.140672729	-0.062174934	0.008067112
Q6UY14_1	0.251631677	0.073819551	0.189760756	-0.140400987	-0.007271302	0.004603339	0.245310262	-0.136596662	-0.113798259	0.081911813	0.054059688	-0.1510172	-0.015941341	0.104852997	0.294820413	-0.045376058	-0.16006541	0.197419621	-0.040544566	-0.09896431	-0.088200256	0.081560008	0.070142316	-0.009537288	-0.117174721	0.097994899	0.249775211	0.181427775	-0.250815161	-0.06866175	-0.084387785	-0.016769837	0.082776437	-0.002904323	0.051565906	0.078043473	0.050503649	0.116149683	-0.111336668	0.09411573	0.040390984	-0.065182221	0.095879197	0.116694239	-0.137602886	0.232403789	0.01970532	-0.081820776	0.079324568
Q92820_1	-0.112067662	-0.094444006	0.092277117	-0.179929948	0.077178067	-0.09008654	-0.179148317	-0.134944356	-0.235527717	-0.172860113	-0.130701399	0.106284518	0.025455486	-0.025400388	-0.163557943	0.050709754	0.172330209	-0.239445169	0.051517591	-0.187259233	0.091276061	0.058426909	-0.015736159	0.043324863	-0.141865256	-0.100436139	-0.224255335	0.148475612	0.114509613	-0.086252284	-0.172056863	0.02109225	-0.133661095	0.019205223	-0.100549024	-0.086608535	-0.156272119	-0.000209447	0.124199204	-0.030511955	0.157979815	-0.019031433	0.027947956	-0.160778332	0.050802347	0.074964965	0.007317007	0.054749194	0.074427883
Q92954_1	-0.176945578	0.030224748	-0.155322906	0.222208809	-0.224610023	0.01294195	-0.037737635	0.259133272	0.347461222	-0.032976822	0.026166077	0.148464734	0.370760841	-0.05932825	-0.231769866	-0.107497307	0.108917971	-0.254614253	0.081578361	0.241015116	0.138798518	-0.289522973	-0.060717822	-0.293265004	0.125285915	-0.009265498	-0.403740721	-0.329898814	0.24365052	0.222415709	0.187699248	0.250471665	-0.232888316	-0.304063528	-0.04229363	-0.26317593	-0.049446826	-0.312334271	0.117762905	-0.082497497	-0.316570845	-0.233196548	-0.337098403	0.05969006	0.087106809	-0.081679067	-0.027470902	-0.060607437	0.11808998
Q9NPH3_1	0.019654682	0.204229621	-0.020845692	-0.030243148	0.263693157	-0.065843904	-0.123849775	-0.127313058	-0.118766335	0.063888338	-0.09351233	-0.080189867	-0.089898191	-0.128440012	0.03850948	0.219452963	0.122808034	-0.022279208	-0.093335611	-0.084227088	0.094800241	0.253533134	-0.073566125	0.214356132	-0.00736171	-0.186854384	0.33732936	0.088195945	-0.063819691	-0.201571453	-0.045326912	-0.125544579	0.058626666	0.170916542	0.23271873	0.034899091	-0.114407053	0.214961133	-0.033027153	0.13071094	0.084375766	0.245021647	0.11346422	0.008044812	0.002855747	0.075113295	0.172960916	0.163401863	-0.097583565
BMI_1	-0.136732258	-0.030072932	-0.224240758	0.017959786	-0.129595721	0.022391808	-0.164544035	0.102551278	0.264370704	-0.027100135	-0.177789204	0.101588693	0.145139689	-0.273303224	-0.293810038	-0.043253221	0.261689232	-0.212363057	0.198501613	0.144198011	0.272149418	0.012712221	0.11057443	-0.059060536	0.019920736	-0.235099955	-0.107685887	-0.096098128	0.225709891	0.23504771	0.048267502	0.177660182	-0.249718221	-0.135268065	0.097832894	-0.094652033	-0.206547794	-0.148154965	0.197019866	-0.085378029	-0.055327869	-0.080387425	-0.271488306	-0.052381064	0.190235282	-0.135994796	0.118660548	0.10477245	0.053806088
[truncated: 18 more columns]

## Sheet: Table S5
The variables are annotated so that suffix _1 refers to Twin 1, and suffix _2 to Twin 2 (e.g. protein O00533 becomes O00533_1 and O00533_2 for twin 1 and twin2, respectively)
	O00533_2	O15204_2	P00488_2	P00751_2	P01008_2	P01024_2	P02652_2	P02741_2	P02743_2	P02766_2	P02774_2	P04003_2	P04114_2	P04278_2	P04746_2	P05019_2	P05062_2	P05090_2	P05109_2	P05156_2	P06276_2	P06396_2	P06702_2	P06727_2	P07360_2	P08185_2	P08195_2	P08253_2	P08603_2	P0C0L4_2	P0DJI8_2	P0DJI9_2	P10643_2	P10721_2	P13591_2	P13727_2	P15169_2	P16035_2	P16930_2	P17813_2	P18065_2	P19320_2	P19823_2	P19827_2	P20851_2	P23142_2	P27918_2	P29401_2	P29622_2
O00533_1	0.417490194	0.050273698	0.080210659	0.084851249	0.202199776	0.306556277	-0.038660106	-0.109749908	0.05276044	0.139326789	0.080825039	0.195705435	-0.003300325	-0.057720228	0.093008103	0.086770093	-0.174674313	0.168736783	0.003851234	0.201015849	0.069148522	0.189949209	0.040337519	0.116717766	0.053260181	-0.031877194	0.071231985	0.103765036	0.27738582	0.051072059	-0.010536927	-0.022252631	0.19879129	-0.004333746	0.035315483	0.044679422	0.112983815	0.064862176	-0.006780184	0.022248459	0.060621114	0.005710612	0.06218643	0.24709574	0.136187671	0.085541886	-0.000787288	0.031788123	0.207596799
O15204_1	-0.006903299	-0.048106794	-0.046882291	-0.104688773	0.071505544	-0.062476186	-0.026080781	-0.113312403	0.053146491	0.030951996	-0.043289733	0.096296992	-0.14590305	-0.059610883	0.03803105	0.090964956	0.00169018	0.065578591	-0.001081476	-0.119040585	0.111757374	0.128829644	0.037948459	0.08221556	0.076549319	-0.054616902	0.065998985	0.043192254	-0.014556433	-0.078903214	-0.008885539	-0.025633211	0.101680135	0.038800972	0.040191387	-0.046031075	-0.094776567	0.161487564	0.030926856	0.103091666	-0.025167822	0.114268818	-0.056125464	-0.083116555	0.082421491	0.117112552	0.051352704	0.16615846	-0.085026296
P00488_1	-0.088774962	-0.035236823	0.076176269	-0.090084736	0.048600902	-0.111931204	-0.142253437	-0.028515436	-0.037969273	-0.002101529	-0.072747928	-0.016537093	0.129290182	-0.107526233	-0.035280978	0.006880253	0.102911331	-0.018980383	-0.068253679	-0.105651521	0.008716352	-0.007114037	-0.08176243	-0.10676958	-0.01609663	-0.099361108	0.064736395	0.079643607	0.015361498	-0.137405426	0.022314567	0.058755694	0.108641519	0.011493952	-0.097054702	-0.066757157	-0.15488106	0.046532763	-0.054360415	0.066105935	0.077060043	0.036792249	-0.02803746	-0.124374962	-0.036809477	0.005829868	-0.008532728	0.079808838	0.056004579
P00751_1	0.015195432	-0.07377213	-0.047560026	0.16475331	-0.021015704	0.037998037	-0.004299766	0.169391539	-0.068650701	-0.161655373	0.03761351	-0.036177918	-0.062374192	0.11150195	-0.066655153	-0.111865355	-0.100846605	0.012496367	0.008407422	0.058684762	-0.047099065	0.05382585	0.002740049	-0.048782324	0.062362797	0.100466715	-0.013544533	-0.001529861	-0.01694013	0.103717482	0.199019392	-0.085598738	-0.00612604	-0.096904755	0.076374202	-0.046456843	-0.002032208	0.15190143	-0.134012943	0.058391267	-0.096596088	0.110504982	0.178741427	0.041911317	-0.140695683	0.062680988	0.025854984	0.022860407	0.010575447
P01008_1	0.126679525	-0.106491088	0.019847803	-0.001623345	0.249080245	0.094346348	-0.093977686	-0.220891161	0.006783644	0.107833878	-0.141328926	0.122870865	0.045425665	-0.088457622	-0.088957504	0.150419966	-0.055219045	-0.007449682	-0.078350017	-0.050307967	0.095488484	0.154212041	0.040569846	0.02306209	0.01783547	-0.135366289	0.066548669	0.164875801	0.20335479	0.030677008	-0.099714262	-0.233871881	0.092783339	-0.042299397	0.039215938	-0.0407531	-0.037805606	0.113436873	-0.03366404	0.131673207	0.110012775	0.058582351	0.024323598	-0.016685464	0.063755384	0.084253746	0.060234439	0.000406199	0.049285892
P01024_1	0.064702893	-0.039393599	0.009941776	0.025020588	-0.043003607	0.338023701	-0.016177677	0.157145094	-0.045360608	-0.165825923	0.084800327	-0.021346644	-0.059736472	0.163886602	-0.04019547	-0.10889571	-0.096402047	-0.051070928	-0.129687976	0.167241072	-0.058415961	0.051922021	0.025086845	-0.06113819	-0.066793164	0.131314021	-0.089983471	0.052346694	0.110892143	0.144253281	0.116438746	0.018353795	-0.095969433	-0.102452529	0.074188794	-0.013307859	0.177569834	-0.027065492	-0.056501311	-0.093577351	-0.101035664	-0.041517251	0.065595608	0.178933977	-0.107771907	-0.053023325	-0.042139218	-0.032320102	0.110597818
P02652_1	0.002446755	-0.096016226	-0.082294098	0.026240972	-0.072050995	0.079433422	0.268014089	0.179912242	0.151946712	-0.005469214	0.221990533	-0.057910053	0.098131754	0.147819237	-0.176906407	-0.076746188	0.073851186	-0.003583232	-0.133572103	0.103515279	-0.118755894	-0.176107215	-0.178578303	-0.002394279	-0.012907025	0.161918342	-0.122599258	-0.202998375	0.130227226	0.049976842	0.124936453	0.15214711	-0.108317891	0.001500033	-0.102207799	0.027532302	0.168885156	-0.073217731	0.028565951	-0.147329528	-0.046356105	-0.124767914	-0.064558486	0.087201085	-0.020196751	-0.202456204	-0.083681232	-0.099263996	0.006466688
P02741_1	-0.11908072	0.059572497	-0.052112746	0.032084383	-0.161895102	-0.152343108	0.070307527	0.297746423	-0.005817892	-0.206850626	0.073098366	-0.118812721	-0.062869935	0.061307004	-0.037391808	-0.08142523	-0.012880563	-0.028547813	0.00681937	-0.008222569	-0.088119101	-0.109993151	-0.026451735	-0.007156139	0.004986224	0.089818476	-0.118848212	-0.093961274	-0.140211953	-0.026589559	0.158140056	0.113882237	-0.112489033	-0.032870588	-0.002613168	-0.092758306	0.058483648	-0.091491133	-0.082727028	-0.108608285	-0.071208523	0.017041639	-0.074719134	-0.152393378	-0.063018199	0.009404516	0.02926075	-0.022545428	-0.06493901
P02743_1	0.08924039	0.081076922	-0.026933106	0.11356429	-0.1127296	0.00387216	0.056193797	0.100705581	0.305254923	-0.122837188	-0.077092895	-0.078597587	0.002885102	-0.102482322	-0.013972615	-0.130902985	0.021154687	0.077613515	0.110169552	0.13610216	0.04316423	-0.018943137	-0.013479309	-0.043440657	0.090921359	-0.01290712	0.026966798	-0.042183168	-0.081100178	0.000465092	0.057377585	-0.007319222	-0.069166035	-0.085177618	-0.008655933	0.013181516	-0.004429081	0.024336785	-0.1461297	0.06650096	-0.072937837	-0.07057211	0.122307036	0.124399057	-0.028965115	-0.00543112	-0.028982261	0.032654281	0.09424731
P02766_1	0.188392237	-0.065623357	0.078769479	0.015359853	0.12358553	0.26565045	0.116090797	-0.081058474	0.082169589	0.297395345	0.101287473	0.122030184	0.062533805	-0.007846478	-0.072817839	0.053321567	0.007506304	-0.015749514	-0.037608469	0.124990301	0.125272095	0.047057856	-0.032131181	-0.009219874	0.006076382	-0.009118389	0.048048083	0.13454207	0.334132743	0.099617237	-0.11527641	-0.215099897	-0.086351094	0.032295184	0.067178923	0.088642338	-0.028237335	0.168806234	-0.002426273	0.020555616	0.076628273	-0.094185363	0.188947904	0.135045753	-0.034325203	-0.15235663	0.012128606	0.02973382	0.256129878
P02774_1	-0.074275329	-0.021641987	0.014590882	0.047109397	0.033881153	0.094307016	0.279712655	0.002862626	-0.099512443	0.06228711	0.208282084	-0.103404165	-0.042951722	0.20652803	0.090330019	-0.056974451	-0.052130713	0.098748578	-0.127264224	-0.007096904	-0.104087169	-0.074346855	-0.151464635	0.089847622	-0.085907536	0.239907027	-0.03674684	-0.026642237	-0.066241247	-0.096617276	0.04582253	0.126055527	-0.073073252	0.089666967	0.064981913	0.074295449	0.204918889	0.019711727	-0.003447531	-0.102372253	0.044183241	0.032323069	0.017648944	0.118581155	-0.068644868	-0.08839917	-0.095924449	-0.099139841	0.07208454
P04003_1	0.104945675	0.051650194	0.025482427	0.004693478	-0.032860115	0.115592786	0.018652254	0.030578277	0.095886481	-0.027155965	-0.049667843	0.280578757	0.065298246	0.007058224	-0.125290779	-0.055457845	-0.083118996	0.011787155	-0.021605391	0.090048918	0.029085423	-0.038260614	-0.018672979	0.031144518	0.15114192	-0.071748488	0.05567952	0.184611227	0.168243991	0.151332444	-0.021360324	-0.09025867	0.005788486	0.008115242	0.008534491	0.078516483	-0.050327241	0.107033499	-0.075726842	0.072533683	-0.004661849	-0.050800646	-0.000407784	0.041650648	0.124793961	0.01171243	0.009054365	0.005915245	0.03398737
P04114_1	0.019204462	0.014364137	0.078150032	0.035217051	-0.064217277	0.000627388	0.140951314	0.028551448	0.047817594	0.012273586	0.020742805	-0.047519128	0.268231781	0.051460823	0.110834368	-0.045286635	-0.106363392	-0.007597637	0.02103579	-0.028726099	-0.038774934	-0.066720098	-0.04445979	-0.126196861	0.122691825	0.06862137	-0.027180018	-0.155819585	-0.004677256	0.092515547	0.012284295	-0.037558188	-0.136493712	-0.026513701	-0.043032692	0.012022332	0.031834986	-0.093901463	-0.021054957	-0.081484615	-0.099642755	-0.028423527	0.094328289	0.002048664	0.007667096	-0.089775259	-0.041127575	0.000446038	0.064315042
P04278_1	-0.16089853	0.009923766	-0.031073231	0.017415478	-0.02213332	-0.018894626	0.146787343	0.119176996	-0.206462248	-0.033205344	0.123576711	-0.141288739	-0.105661214	0.217567411	0.078710444	-0.00363187	0.038476394	0.018128813	-0.123984872	-0.012015301	-0.154651074	-0.108420418	-0.132640302	0.09546073	-0.074720231	0.189948517	-0.120961585	-0.133289737	-0.133095704	-0.104767031	0.082581766	0.175362372	0.002196498	0.035563074	0.010127766	0.033810904	0.132761549	-0.026186744	0.114842486	-0.169455052	0.070641666	0.069579823	-0.122916262	-0.079141332	-0.115494591	-0.116911478	-0.147617999	-0.110700839	-0.102161912
P04746_1	-0.012847065	0.01467232	-0.103753842	0.003003291	0.034979364	-0.044493381	-0.13162593	-0.071679289	-0.048655539	0.026488183	0.013110698	-0.097946741	-0.150929683	0.018390846	0.185784239	0.081327072	-0.003696894	0.032105009	-0.062556048	-0.07219236	0.038994381	0.108206651	0.05018973	-0.010727426	-0.10375197	0.027210177	-0.02728214	-0.008674675	-0.14417233	-0.038887961	-0.04504688	-0.106721726	0.070588665	0.03700791	0.08627027	-0.053380735	-0.126226008	0.114784974	-0.07353763	-0.050009789	0.082597401	0.137595061	0.049277335	0.044498047	-0.12445933	0.099727183	-0.110486254	-0.052754284	-0.008068849
P05019_1	0.157110448	-0.100966844	0.058381535	-0.007582204	0.033164356	0.106815715	0.020041913	-0.13925082	0.023619567	0.174947676	-0.121675483	0.027846638	-0.007713711	-0.09953485	-0.141519094	0.154859084	-0.089358995	0.035656704	-0.049389242	0.021240509	0.110622022	0.063767548	-0.027273916	0.043665588	0.01845216	-0.116738688	-0.042338775	0.026537211	0.154353672	0.09320175	-0.077834617	-0.184272029	-0.071461109	0.007013964	0.002562854	-0.010684846	-0.161042811	0.030302484	0.102946438	0.094194375	-0.067215888	0.007465197	-0.043216611	0.018178538	0.008892498	-0.03966619	0.214654433	0.076672488	0.033331719
P05062_1	-0.093303286	-0.11620518	-0.030576917	-0.037864808	-0.015818466	-0.000844639	-0.039007465	0.002150004	0.004292549	-0.032201151	0.079458699	-0.01573987	-0.038313924	0.031749186	-0.042928449	0.127004496	-0.000843767	-0.101410974	0.058052688	0.002339866	-0.007041692	0.05215103	0.144306405	-0.183174738	-0.050805027	0.07885596	-0.025691534	0.169497748	-0.014344466	-0.020482307	-0.017044533	-0.144661136	0.013035353	-0.03644835	0.160068368	-0.011948977	-0.07410729	0.160505885	-0.01020569	0.087469037	-0.097112835	-0.087908835	0.066977859	0.05391176	-0.032840303	0.050188712	-0.012382533	0.112609843	0.009070558
P05090_1	0.11352828	-0.092581535	0.046834335	-0.009157298	0.107080167	0.189552961	0.034671114	-0.069011632	-0.074414346	-0.078615911	-0.006665085	0.038186361	0.053803443	0.076815495	-0.054824742	-0.151867725	0.023972544	0.198492699	-0.105361677	0.012920094	0.056578847	0.154971161	0.016673942	0.104170018	-0.095141716	-0.033532414	0.081964447	0.135532884	0.008431815	-0.019797293	-0.070085394	-0.111955282	0.160755178	-0.117769358	0.074776491	-0.026081957	0.132785856	0.054673817	-0.150082955	0.034415453	0.24853488	0.089356835	0.109966411	0.168634142	0.082086775	-0.030492617	0.003405373	0.045275139	0.006824722
P05109_1	0.092364572	0.037604139	0.108563851	-0.053870517	0.021326404	-0.054396431	-0.041468694	-0.072145244	-0.074476322	0.03980645	-0.0774041	0.051504957	-0.062320726	-0.063621705	-0.054092046	0.128593884	-0.057542402	-0.119947874	0.158554405	-0.050344268	0.031548213	0.040864123	0.051066653	-0.096734522	-0.011481377	-0.076881486	0.051251657	0.160498331	-0.089398685	0.002306976	0.012767295	0.025427231	-0.207847163	-0.032411129	0.075647574	-0.118376144	-0.150895705	0.093295648	0.051453491	0.125162864	-0.16899622	0.011981007	0.123864524	0.010347474	-0.055964704	0.111279455	0.107215297	0.064410813	0.158660554
P05156_1	0.043752273	-0.076088011	-0.044982562	0.064544845	-0.094526554	0.142921053	0.091281586	0.161139028	-0.021280755	-0.144562374	0.164467677	-0.035647509	0.076337995	0.215053788	-0.177309489	-0.182787541	-0.124680399	-0.032243618	-0.044401253	0.12749567	-0.032679584	0.042913801	0.09294974	-0.081515503	-0.056472607	0.151722698	-0.022985365	0.092647352	0.099566108	0.120298854	0.221527426	-0.034627031	-0.140159582	-0.068371733	0.032005598	0.038448192	-0.064801131	0.098438602	-0.17199783	0.095666548	-0.070478139	-0.069454885	0.124985518	0.155054076	-0.084737023	0.035944685	0.075973593	-0.078857286	0.061794768
P06276_1	0.068831274	-0.037240131	-0.010081232	0.085793794	0.042629616	0.107143552	-0.030575703	-0.160822568	0.222142024	0.145817404	-0.018947269	0.109677807	0.143858443	-0.13529527	-0.027856108	-0.025576829	0.053622482	0.04467224	0.177605345	0.038730214	0.283467738	0.085529522	0.121135602	-0.073070244	0.136031781	-0.060293139	0.149833756	0.056312961	0.159585389	0.02416341	-0.055933635	-0.12759763	-0.029266603	0.025715473	0.021365017	-0.077541624	-0.059533348	0.154773853	-0.015881555	0.104546745	-0.066467646	0.014933363	0.112535878	0.120719501	0.233556885	0.127847095	0.134356156	0.109497827	0.119372113
P06396_1	0.098685307	-0.007083373	0.104334388	-0.080882552	0.101755818	0.062574539	-0.12459149	-0.139403325	-0.077972899	0.104075544	0.019354993	0.042110906	-0.032469147	-0.043818914	0.027822376	0.127700847	-0.117559244	-0.05527625	0.019195586	0.016329423	0.02891881	0.229643012	0.007260581	-0.011974053	-0.103173423	-0.074055497	-0.016974385	0.20627671	0.101631188	0.01079698	-0.139123367	-0.126537071	-0.012005879	-0.094700107	0.198254328	-0.038423893	-0.120511377	0.14715243	-0.056881371	0.086587054	-0.017034524	0.013338727	0.0379453	0.082289895	-0.086583648	0.069409055	0.064993044	6.01E-05	0.0736414
P06702_1	0.264367979	0.032739822	0.135324871	-0.101063565	0.039323773	-0.007003849	0.083756093	-0.093305968	0.070189551	0.175988115	-0.022913716	0.097817266	0.01441748	-0.058282321	0.071515028	0.172848424	-0.120060819	-0.022970349	0.096951093	0.093288564	0.021423253	0.08500248	0.063952654	-0.054651595	0.026902696	-0.018886255	0.127317305	0.110384037	-0.00352633	0.054027545	-0.058812582	-0.022842602	-0.066880466	0.029092887	0.122307066	-0.077448993	-0.048481052	0.206895596	-0.095620818	0.140794191	-0.074253183	0.006661412	0.017437557	0.063651575	0.066054075	0.087655989	0.160440152	0.074930239	0.195991519
P06727_1	0.033276176	-0.093068243	-0.072418459	0.060043865	0.052972999	0.176262495	0.207945817	-0.103715825	0.095606994	0.186391943	0.070542154	0.095959538	0.163567505	0.068464028	-0.111778684	-0.082787829	0.038053909	0.121207705	-0.041358613	0.046928452	0.023637997	0.087103543	0.047794982	0.35421638	-0.031190271	0.024926522	0.123551195	0.104364114	0.142546254	-0.00530884	-0.03904632	-0.161792286	0.026075113	-0.068030211	-0.026127535	0.069425909	0.119834872	0.108539432	0.029478671	0.03305664	0.203279181	-0.03142116	0.023705654	0.193559188	0.172071825	-0.055943534	-0.017848981	-0.006130788	0.007078981
P07360_1	0.124503125	0.009733143	0.063725722	-0.03370398	0.067338722	-0.043602888	-0.072750516	-0.097901515	0.124469787	0.025899335	-0.095872965	-0.031206389	-0.020054139	-0.069731385	-0.012402211	-0.06807849	-0.042954563	0.101048558	-0.00872023	-0.11368237	0.011517393	0.124846358	0.000433788	0.033860426	0.323664977	-0.104283093	0.212902365	0.114863859	-0.105187243	-0.054144512	0.018182414	-0.103077404	-0.011715563	0.061308825	0.013197956	0.059483345	0.070546014	-0.011446693	-0.011181319	0.119257478	-0.026804607	-0.006623018	0.1949349	0.064827031	0.042414163	0.039857566	0.08654065	0.092638056	0.121968931
P08185_1	-0.124195635	-0.065388329	-0.035517375	0.100177292	-0.005652429	0.077985116	0.150860506	0.14089345	-0.115192912	-0.086457036	0.162371881	-0.108875091	-0.138620421	0.205222864	0.012158677	-0.121042092	0.00363758	0.079488422	-0.105382579	0.037890483	-0.122260604	-0.087307705	-0.101074017	0.035501084	-0.088682662	0.263880948	-0.042658163	-0.120867837	-0.112069384	-0.023802981	0.094030595	0.13445718	-0.094609701	-0.037826178	0.037343072	0.002765797	0.197172452	0.032615635	-0.001967409	-0.17435169	0.027943801	0.075745097	0.031431338	0.0176768	-0.144941033	-0.088574944	-0.15543722	-0.072846088	0.001540707
P08195_1	-0.041851338	0.019289612	-0.003446191	-0.066589177	0.030855533	-0.059092471	-0.102046264	-0.070779827	-0.064844346	0.040298179	-0.158391317	0.084090264	-0.063171117	-0.041633893	-0.024373593	0.026441566	-0.024107185	-0.086253914	-0.053688764	-0.115114067	0.024476222	0.025283384	0.013972505	-0.078761038	-0.103287504	-0.080305442	0.077800045	0.157647522	-0.093136801	-0.040440077	-0.072305533	-0.192447751	1.73E-06	-0.065614572	0.042513087	-0.037846271	-0.121642312	0.013549386	-0.043755706	0.088054812	-0.019934336	0.016091069	0.070284997	0.006743974	-0.10144741	0.001656926	0.00188919	-0.014167018	-0.004015746
P08253_1	0.125470752	-0.018565048	0.09954003	-0.117678499	0.125706536	0.08155781	-0.20616107	-0.181514086	-0.093006261	0.046894579	-0.185229809	0.105412427	-0.039012809	-0.143962097	0.067866733	0.070943358	0.028117444	0.025549666	-0.008791488	-0.006273713	0.102117191	0.226252923	0.097616675	0.009920765	-0.125565357	-0.187633666	0.125263816	0.253916892	0.073667506	-0.030113219	-0.213143457	-0.115730445	0.225107664	0.134087885	0.131657239	0.054485649	-0.045908175	0.104919637	0.03742658	0.128982028	0.125809527	0.079548537	-0.085918525	-0.056812436	0.061413268	0.148185891	0.070086051	0.085706863	-0.112802881
P08603_1	-0.089283438	-0.075326254	-0.013868566	0.074650367	-0.178647551	0.208885404	0.002539479	0.259701443	0.0359794	-0.114851623	0.113545252	-0.002829387	0.057032546	0.121646039	-0.110125664	-0.009364844	-0.130676747	-0.175122648	-0.018469643	0.201108992	-0.129393618	-0.156828769	0.032333622	-0.054072858	0.072609782	0.104679085	-0.203144439	-0.041540945	0.325564248	0.165780269	0.186023512	0.115328233	-0.132891853	-0.165589545	-0.134119012	-0.01514557	-0.034992523	-0.091294479	-0.075235301	-0.10262399	-0.339411588	-0.116715395	0.016847472	0.089529098	-0.138404373	-0.099286931	-0.058198002	-0.057317655	0.086423812
P0C0L4_1	-0.03757875	0.138113927	-0.042144153	-0.043398732	-0.157004232	0.038949183	-0.012823051	0.059742023	0.102923671	-0.064859211	-0.151334755	-0.059553778	0.038526689	-0.045346111	-0.21215967	-0.088417712	0.028497784	-0.06352076	0.097093002	0.010409049	0.029339956	-0.106739018	0.042898993	-0.06274868	-0.021581444	-0.047134752	-0.028723568	-0.060553579	-0.129736034	0.307130236	0.124177221	-0.018665263	-0.08415657	0.025519783	-0.001048569	-0.073788397	-0.098822667	-0.131550709	0.04336504	0.051232027	-0.09641729	0.024972286	-0.044328712	0.009535161	-0.062772325	-0.029730957	-0.012738447	0.054975804	-0.058559539
P0DJI8_1	-0.044146171	0.01044967	0.003208069	-0.061035628	-0.081691925	-0.240071812	0.156822856	0.100876243	-0.053328704	-0.083952582	0.085128691	-0.139395582	-0.032888922	0.081484346	-0.075847303	-0.071180702	-0.110521786	0.017969622	0.022353314	-0.085158289	-0.086866875	-0.050319298	0.028556089	-0.062221882	0.028131654	0.075173687	-0.069736998	-0.025393542	-0.169592279	-0.027121147	0.209629569	0.118569747	-0.030214308	0.10520554	0.043406365	-0.063298886	0.088638945	-0.173252861	-0.075787048	0.034105772	-0.074164136	0.023343525	-0.014288849	-0.089168726	-0.06591175	0.041268133	0.020644015	-0.055249666	-0.045634982
P0DJI9_1	-0.005173148	0.035191612	0.070622703	-0.130887414	-0.105329684	-0.178649656	-0.047592875	0.12066764	-0.114280576	-0.200234618	0.010027128	-0.136693819	0.051281739	0.03861391	0.018321383	-0.087627457	0.03984367	-0.063241648	-0.039705265	-0.031084335	-0.096297367	-0.061551046	-0.10247152	-0.234352818	0.024634778	0.0022186	-0.112312383	-0.159150093	-0.10521727	-0.04145143	0.113650181	0.272426329	-0.103439626	0.090179082	-0.145116702	-0.062365614	0.007619318	-0.145234907	-0.060762516	-0.013687572	-0.043718285	-0.107699731	0.013662882	-0.167081247	-0.122294514	-0.073323775	-0.031692546	-0.068171981	0.084365478
P10643_1	0.125843424	0.021626136	0.033605166	-0.071459067	0.130049042	0.096295809	0.048349074	-0.103019531	-0.054766682	0.052122185	0.104798284	0.081720655	-0.217941816	0.0790142	0.180309612	0.027578186	-0.085081026	0.046020682	-0.148490245	0.001730267	-0.076840818	0.144622962	-0.03867236	0.084389588	-0.04652081	0.023811945	0.036893619	0.091016911	0.048735404	-0.086084884	-0.035865147	-0.071468869	0.324071851	0.035567255	0.060979021	0.024565993	0.165653717	0.106642274	-0.035477021	0.040403269	0.12198073	0.058240795	0.133795666	0.079048529	-0.003543956	0.091628685	-0.031723155	-0.002353237	-0.005655743
P10721_1	-0.001209604	0.08379136	-0.052373215	0.018476198	-0.063694159	0.111925813	-0.122320932	-0.020617015	0.124309204	0.078021115	0.004161777	0.104099411	0.081563424	-0.053456964	0.068439726	0.047022176	0.010522456	0.072456554	0.096826849	-0.034976238	0.050245956	-0.025976161	0.130845282	-0.043525387	0.077547398	-0.03234222	0.076837413	0.059242371	0.038943143	0.055819167	-0.063923644	-0.0228745	0.050737587	0.043325943	0.089243887	0.09411843	-0.011316605	0.085945263	0.040760532	0.036256735	0.109551853	0.008507302	0.06446572	0.074688839	0.122548099	-0.048144048	-0.096338548	0.142435325	0.024769705
P13591_1	0.106783724	-0.037930351	0.067728708	0.005366401	0.082463517	0.051001	-0.003796756	-0.198620897	0.057163286	0.129157224	-0.075493639	0.108105834	0.035268921	-0.068082333	0.078409847	-0.100985089	-0.097421737	0.167588111	0.061149517	-0.02593675	0.056790465	0.137706558	0.208360115	0.016553994	0.076585741	-0.023357713	0.250098304	0.11130268	-0.050507326	-0.005759822	-0.169565745	-0.18671407	0.039761808	0.017355973	0.155913807	0.013171533	0.008416569	0.119983096	-0.065074853	0.133610936	0.04715945	0.108804592	0.115219789	0.139169983	0.119751728	0.131988085	0.119768144	0.100713479	0.063307067
P13727_1	-0.073582428	0.029241232	0.062290368	-0.115884631	0.046930423	-0.011933812	0.002276992	-0.047115171	-0.158780616	-0.005201702	0.041272927	0.033983875	0.070139723	0.093435822	0.057084505	0.071076217	-0.093312412	0.018682295	-0.149080585	-0.087158397	0.017198402	0.032265662	0.012883062	0.04174372	0.01551689	0.036879472	-0.014163076	0.012635905	-0.057887794	-0.014157676	-0.035221631	0.025915607	0.07105747	-0.018327601	-0.018441979	0.221074964	-0.049402405	0.06741341	-0.046613766	-0.007778579	0.098951598	0.03741354	-0.016052357	-0.02260167	-0.008461577	-0.028607664	-0.108884285	-0.026726703	-0.01753711
P15169_1	0.001711045	-0.096499251	-0.038928521	0.018609239	-0.035342547	0.092336816	0.020710933	0.062533648	-0.053633153	-0.163489002	0.077521653	0.012567278	0.080351305	0.14384371	-0.093864553	-0.143166059	-0.091034827	0.127957896	-0.062547294	-0.03951651	-0.079431028	-0.022245342	-0.07486774	-0.004501275	0.034868265	0.091771446	-0.090139575	-0.058855944	0.052909507	-0.050120674	-0.039489373	0.095180344	-0.084696954	-0.056662476	0.024391392	-0.00081299	0.349072269	-0.037210033	-0.074878232	-0.136507698	0.119749509	-0.060349422	-0.08169386	0.060653696	0.009052383	-0.123344017	-0.138362903	-0.0453883	-0.051169444
P16035_1	-0.09703298	-0.040104373	0.050083381	0.019903054	0.129835556	0.020419585	-0.03750258	-0.137504984	-0.11642003	0.001968123	-0.014751609	0.056690669	-0.046173119	0.008748818	0.0548842	0.042360479	0.048287483	0.029101174	-0.107692218	0.053050466	0.019354808	0.249901999	0.02448776	0.029447298	-0.013547538	-0.024386459	0.116137407	0.314455782	-0.02194807	-0.089757766	-0.095201996	-0.133216231	0.04103377	0.114352442	0.323830148	0.002505006	0.031563177	0.359864632	-0.033785168	0.109988789	0.086130113	0.169468551	0.026132453	-0.044858339	0.033971219	0.21573796	0.078371399	0.058290393	-0.037264493
P16930_1	-0.220358908	0.026654909	0.03165821	0.155613209	-0.080362588	0.023816526	-0.101483658	0.17526836	0.004728752	-0.028282773	0.104128359	-0.011107078	0.043370631	-0.002281175	0.018286798	0.138063925	0.117598537	-0.281780551	0.048481302	0.103990284	-0.025853441	-0.159671502	-0.008569935	-0.026768274	-0.044005929	0.105276903	-0.04925673	0.014012151	0.105930567	0.103457133	0.07640751	-0.055967636	-0.144427226	-0.048634264	0.001456444	0.026083844	-0.055317812	0.051579565	0.059476723	0.001147651	-0.093650675	-0.068190605	-0.040238461	-0.050221993	-0.154648216	-0.040632416	-0.074130306	-0.012763668	0.004191091
P17813_1	0.003163869	-0.059670238	-0.110598367	-0.078534073	0.032543728	-0.129344555	-0.237480883	-0.115121983	0.081251392	0.013404825	-0.116172634	0.060213886	0.037177724	-0.209243499	0.073019252	0.190551932	0.084117481	-0.053748268	0.038614522	-0.075462947	0.174225059	0.04841779	0.068992979	-0.06432965	-0.015220694	-0.25148697	-0.035443927	0.049500609	-0.058522419	-0.051194701	-0.045059955	-0.157898197	0.136823773	-0.023984101	0.035535635	-0.208461746	-0.259270868	-0.008102394	0.170437796	0.157073838	0.010188541	0.009726028	-0.084598442	-0.09700922	0.078869252	0.041176853	-0.034429764	0.04172333	-0.087499582
P18065_1	0.150692404	-0.010583344	0.06444619	-0.018676393	0.236281388	0.160106141	-0.142294493	-0.208658932	-0.142100322	0.131311086	-0.16402131	0.115403556	-0.000922164	-0.107062749	-0.023048576	0.112620684	0.01088581	0.205925424	-0.085272897	-0.031118381	0.114584708	0.252101283	0.143633451	0.140077283	0.025184208	-0.155278514	0.156550952	0.278039772	-0.01362913	-0.059606396	-0.059408416	-0.160196075	0.152832084	0.070628281	0.172508135	0.030025049	-0.026091683	0.149757466	0.004615765	0.287640275	0.228827714	0.182865126	0.103724064	0.024706708	0.06240915	0.179464352	0.001113208	0.091275004	0.022717995
P19320_1	-0.028880344	-0.098155823	-0.017417883	-0.077854755	0.135656256	0.013265389	-0.140936073	-0.157938602	-0.124640424	0.029483316	-0.087421804	-0.09498215	0.002299657	-0.034070057	0.133856542	0.040143529	-0.032669932	0.005865574	-0.002736064	-0.070907408	-0.03754261	0.182341587	0.158433648	0.013007927	-0.124334791	-0.079743624	0.04102218	0.133824652	-0.126435172	0.002205532	0.007941997	-0.104736654	0.136749728	-0.036550744	0.190983562	-0.019554194	-0.052294596	0.148684154	-0.071202861	0.010762485	0.051798558	0.249929718	0.126022781	-0.030142322	-0.10588634	0.091131529	0.031652453	0.048382266	0.017744941
P19823_1	0.103589656	0.014444519	-0.057244063	-0.060335168	0.00743592	-0.000955577	-0.247339203	-0.116743324	-0.035567138	-0.020803082	-0.145758442	-0.109154251	-0.133625931	-0.079043343	0.023894558	0.192639659	0.121328076	-0.052847353	-0.009900333	-0.025022012	0.086182298	0.003213816	-0.067776834	-0.026544774	-0.028724553	-0.178626458	-0.07815856	0.11025126	-0.011753629	-0.045165907	-0.099328158	-0.178268259	0.037310046	0.081358506	-0.031969999	-0.02317742	-0.079396228	0.083712576	0.007933709	0.001082281	-0.003167398	0.156109568	0.17813441	-0.084171057	-0.199435997	0.108284487	-0.016718092	0.082680423	-0.022371245
P19827_1	0.160694421	-0.044710949	-0.11814972	0.036476328	-0.026902838	0.08005792	-0.035205824	-0.057904337	0.024698901	-0.063839165	0.12135919	-0.066919086	-0.140924155	0.060413741	-0.007430914	-0.041552451	-0.015710967	0.149973593	-0.107542566	0.079920439	0.074994015	0.076589559	-0.080051912	0.062133713	0.006109997	0.026843587	-0.063383652	-0.018584933	-0.055332252	-0.041202196	-0.078174012	-0.133606064	-0.005066053	0.000254706	0.117060346	0.000303914	0.217886721	0.148224366	-0.104717927	-0.068952632	0.07695338	0.15544839	0.115721356	0.229941594	0.029756097	0.096643185	-0.062093529	-0.061104054	-0.082593521
P20851_1	0.162278515	0.040639225	0.003368609	-0.014741799	0.063288732	0.078694642	-0.001574948	-0.10381665	0.153039932	0.005983656	0.001605775	0.247655884	0.069948411	-0.068705278	-0.060897812	-0.10730468	-0.110916162	0.109261261	-0.025681052	0.051945097	0.086357464	0.010388064	0.041790266	0.114463096	0.181624279	-0.102630926	0.059045023	0.082094468	0.067311369	0.13850696	-0.071332746	-0.16600353	0.040375333	-0.031271166	0.0051899	0.028855313	0.038016201	0.096600699	-0.101086757	0.09695971	0.030592209	-0.03397317	0.037881255	0.125404762	0.29757392	0.053916582	-0.028946767	-0.032667034	0.03107051
P23142_1	0.023773225	0.01719976	0.090072708	-0.052663509	0.141040742	-0.118089048	-0.061437909	-0.18113368	-0.025006897	0.06391883	-0.040363493	0.082220525	-0.05178873	-0.095427855	0.149557228	0.032435098	0.028787236	0.108386577	0.075213674	-0.056963133	-0.033342145	0.053723165	0.037687464	0.075935532	-0.082048205	-0.06138966	0.085935031	0.102407138	0.010555494	-0.068690422	-0.093204798	-0.075055769	0.075097058	0.073646723	0.054104207	0.063877777	-0.055476282	0.072821898	0.042900233	0.063340001	0.037652321	0.10094029	0.020274378	-0.018218547	0.026011291	0.198322275	0.075310187	0.010833329	-0.058327961
P27918_1	0.071018229	-0.114076831	-0.095391905	0.053616274	-0.149264919	0.148474414	-0.076800846	0.056008173	0.072608493	-0.061305424	0.064879211	0.036994782	0.034879039	0.078380485	0.016053562	-0.112979669	-0.096061012	-0.169416367	-0.018018637	0.055305998	-0.057524996	0.024286046	0.044444367	0.013326959	0.025158834	0.059885882	-0.054892918	0.09747378	0.173538521	0.181640918	-0.04194717	-0.16708735	-0.052457941	-0.137920016	-0.01962646	-0.024528324	-0.041640207	-0.027290499	-0.128134208	-0.05063356	-0.05864178	-0.158609665	0.077268808	0.201780575	0.058664945	0.032824391	-0.00125535	-0.124435712	0.027827591
P29401_1	-0.028920359	0.030121102	0.043256982	-0.100886752	-0.091886937	-0.150394654	-0.083099849	0.023687123	0.000878705	-0.129116887	-0.09946985	-0.081266741	-0.14875602	0.013907162	-0.074264066	-0.012268947	-0.165281427	-0.111320293	0.109575104	-0.065665812	-0.070862863	-0.004372595	0.21210922	-0.18103693	-0.028122372	0.033605025	0.07815669	0.094841324	-0.169301604	0.020792712	0.043106392	-0.098320065	-0.114829613	-0.06138121	0.122999997	-0.012131672	-0.138019769	-0.03340273	-0.058623218	0.024623098	-0.049073597	-0.003814385	0.092945825	-0.02920926	-0.130985968	0.054883643	0.001528331	0.122201261	0.02952495
P29622_1	0.072937323	-0.059126852	0.047450069	0.007593004	0.084228336	0.142337128	-0.002030445	-0.091268281	0.090211459	0.105131046	0.049694103	0.085642035	-0.083529931	-0.012589991	0.128669722	-0.043691159	0.013357896	0.086449111	-0.034161334	-0.028209281	0.118273048	0.171905616	-0.111477302	-0.140419232	-0.00279734	0.092182718	0.171855803	0.059009817	0.092796632	-0.02050263	-0.118832652	-0.162064355	0.05469575	0.092735641	0.041601011	-0.003763437	0.075943523	0.148660147	-0.024211983	0.097507186	-0.057968214	0.018781669	0.173348635	0.002902418	-0.011675782	-0.014170576	-0.002214264	0.058356794	0.271014111
P35542_1	4.25E-05	-0.03413224	0.008465225	-0.121659587	-0.012458894	-0.064585807	0.042147625	-0.050134867	0.167998953	0.037918353	-0.023082748	0.103742659	0.126037424	-0.072478121	-0.054162405	-0.123241485	-0.115036006	0.149138494	0.132766749	-0.069288859	-0.002567866	-0.041595507	0.154006468	0.027661159	0.036254982	-0.043222433	0.108833487	0.067074719	-0.041356464	0.083430336	0.011557447	-0.011205843	-0.073804817	0.062549575	-0.023901619	-0.032835856	-0.033665241	0.010522824	-0.059679999	0.083975608	0.031109038	-0.080851847	0.05774143	-0.007974443	0.145137119	0.000496866	-0.040720613	0.036495344	-0.016688964
P54289_1	-0.0127457	0.049951521	0.043009665	0.076707713	0.102761679	0.203452605	-0.039953951	-0.005871761	-0.111475118	0.082279857	-0.072584009	-0.030565455	-0.151724702	-0.020443851	-0.003540676	-0.040012628	-0.030338314	0.043974128	0.04272011	-0.001711479	0.130397441	0.236160629	-0.005831478	0.031207338	-0.098756019	0.05355619	0.112896286	0.074194816	0.017846068	-0.144407407	0.042060374	-0.158860589	0.046165611	-0.025205592	0.143230297	0.0923745	-0.001408422	0.189511605	-0.003995894	0.124398939	-0.000815864	0.324853001	0.150780714	0.073030452	-0.142022164	0.098537157	0.133977075	0.119605269	0.066120796
P55290_1	0.05518719	-0.067669114	0.020465085	-0.025396388	0.088922927	0.128191447	-0.011413073	-0.074296553	-9.19E-05	0.112930332	-0.078721146	0.094116492	-0.016165064	-0.095074829	0.064061137	-0.014326695	0.000764323	0.034794452	0.013840465	0.004305769	0.082244441	0.153401945	-0.00642964	-0.022084447	-0.064931088	-0.029722596	0.079379813	0.127387078	0.04899969	-0.034690057	-0.063989959	-0.092590317	0.003812077	-0.073700422	0.170303452	-0.04393985	0.005568826	0.019648067	0.074859393	0.120825101	-0.021068006	0.119817711	0.049407407	0.048239012	0.082963711	0.052625278	0.046151707	0.065655582	0.13911821
P98160_1	0.083577672	-0.002919199	-0.00811414	-0.091274586	0.109023034	-0.026602901	-0.25310627	-0.127754919	-0.063344883	0.103589355	-0.123231935	0.068258074	-0.010687139	-0.147018474	0.140495668	0.114535737	0.05264321	0.028337847	0.010112534	-0.065873037	0.06357963	0.11097175	0.097033575	-0.041258198	0.000321595	-0.172545332	-0.057422848	0.126135	-0.063686214	-0.091457094	-0.104515254	-0.098522311	0.041697642	0.10008379	0.026768073	-0.054825601	-0.162459202	0.072672769	-0.101241783	0.141661595	0.115446204	0.07545868	0.034040261	-0.061565021	-0.027580072	0.197621239	0.028110471	-0.057414396	0.03608002
Q03591_1	-0.040278257	-0.072983825	-0.046692346	-0.005094405	-0.019359947	-0.028645566	0.006463096	0.008675474	0.019715388	-0.124847163	0.082793222	-0.085186304	-0.000274635	0.054356105	0.024099304	-0.148215148	-0.00933581	0.09972293	0.067410519	-0.067783126	0.021933119	-0.038003257	0.040284579	0.083111719	-0.020639823	0.107084053	-0.039647542	-0.029476042	-0.158938647	-0.066500843	0.030516114	0.017776321	-0.00667816	-0.097119867	-0.017858775	-0.133921457	0.079437076	0.069591748	-0.018164459	0.029350524	-0.065148678	0.021062675	0.147984573	0.111296152	0.070710339	0.028811898	-0.00174885	-0.039218276	0.013273356
Q07954_1	-0.052437129	-0.045733871	0.008674746	-0.021457873	0.058785129	0.037108972	-0.003785665	-0.100436467	-0.01876057	0.019492198	-0.032148772	0.036614506	-0.072182557	0.011947278	0.008212368	-0.151400316	0.00125604	0.130864986	-0.031454406	-0.010358471	0.026506896	0.080921552	-0.049262296	0.067278594	-0.106047462	0.04256895	0.049942979	0.12317334	-0.057167395	-0.028417916	-0.085243314	-0.09936031	0.067629994	0.041509084	0.094551278	0.055346914	0.034106795	0.05411876	0.088437308	0.112334207	0.057247826	0.166094624	0.038214746	0.000942174	0.045370265	0.097905446	-0.041663474	0.003242909	0.126919594
Q12860_1	0.055472204	-0.072165634	0.017071467	0.026233322	0.087259432	0.065420685	-0.00830355	-0.111073879	0.061210657	0.090050485	-0.062040996	0.067003015	-0.109103113	-0.027649744	0.114345881	-0.004636716	0.004886308	0.104298079	-0.001727493	-0.024728669	0.056939308	0.190400905	0.00181896	0.004459783	-0.09544005	0.005436729	0.041566098	0.159775021	0.197612618	-0.020093155	0.013532316	-0.157877453	0.122774841	-0.020251253	0.236001997	0.057048512	0.022777435	0.143419145	-0.006776418	0.138346038	0.114034983	0.068659201	0.051477136	0.095315077	0.099906252	0.119780083	0.046422539	0.115700233	-0.054881021
Q13103_1	-0.082814458	-0.126014932	-0.064971396	-0.081715017	0.070277804	-0.123385253	-0.066243531	-0.073771073	-0.18744532	-0.126303891	-0.022045786	0.042366562	0.078641955	0.059105612	-0.090799458	0.002894643	-0.054622676	0.061424827	-0.099343297	-0.156003775	-0.023682761	-0.033338511	-0.107975792	0.039582578	0.025930478	-0.046429399	-0.040569689	0.039193925	-0.04924615	-0.107219049	-0.10593427	0.08892448	0.036872751	0.023974036	-0.042005275	-0.021901434	0.187309448	-0.054971375	-0.023499171	-0.111241726	0.155913136	-0.005569875	-0.110492616	-0.13641306	0.01510936	-0.024176416	-0.084938099	-0.107656129	-0.176932499
Q13449_1	0.044320694	-0.082111435	0.037578779	-0.016757681	0.061764921	-0.144038777	-0.171456212	-0.120629377	-0.044882402	0.041208175	-0.114944303	-0.040511974	-0.052001829	-0.168771231	0.105306492	0.121676274	-0.052888271	0.04266722	0.104396247	-0.018252722	0.000525184	0.038270521	0.069600901	-0.080249707	0.02388073	-0.13736712	-0.01628554	0.039391745	0.001478264	0.000129351	-0.024640472	0.008533795	0.057027528	0.112732114	-0.019030879	-0.055823066	-0.198211926	0.072723543	-0.099471303	0.054799438	-0.092570591	0.045632749	0.0278723	-0.062487684	0.005518987	0.132775512	-0.019868964	0.109340123	-0.119682384
Q14515_1	0.090168283	-0.083385829	0.030994754	-0.063706724	0.180322269	0.050201396	-0.11938237	-0.131756808	-0.081948925	0.005260405	-0.056754616	0.016651321	-0.113988846	-0.069928712	0.06898621	-0.021946299	-0.061165369	0.099595671	-0.004070895	-0.072373611	0.042808789	0.203391755	0.107629402	0.139041921	0.006705331	-0.04321277	0.137718237	0.214422212	-0.009618068	0.044711716	-0.022316458	-0.171267914	0.057323888	0.046180152	0.15972964	0.009132942	0.056397491	0.154480108	0.096016649	0.098445979	0.061481825	0.109654284	0.063300161	0.031064865	0.083188828	0.200493251	0.106398421	0.143924533	0.003694767
Q15166_1	0.076494199	-0.022088371	0.109854626	-0.134026107	0.143198994	0.07818781	0.013506013	-0.206984924	0.042852915	0.012907623	-0.124196515	0.16761602	0.081771081	-0.056623517	0.090857681	-0.051363778	-0.057333828	0.102136267	-0.125398403	-0.177187873	-0.036822535	0.028734703	0.081249426	0.0297358	-0.010940479	-0.126297366	0.196311328	0.117550205	-0.045713246	0.077432478	-0.112452974	-0.083201109	0.088239744	0.032996382	-0.017991658	0.014006183	0.094496678	-0.022848813	-0.011431476	-0.003816599	0.115467921	-0.005484606	0.149660504	-0.002585017	0.161588812	-0.052686969	0.080617915	0.011197669	0.116078389
Q15582_1	-0.121355958	0.098258446	-0.048363425	0.081998375	-0.019088736	-0.047803326	0.111443403	0.096032188	-0.010739833	0.054003293	0.053571466	-0.060220335	0.002760153	-0.005513068	0.143917003	-0.069324341	0.078033206	0.051885513	0.109502439	-0.009847335	0.002689917	-0.149135823	-0.04077909	0.012812209	-0.060787917	0.118170984	-0.074465182	-0.171037593	-0.030891408	-0.087247509	0.031732314	0.280366031	-0.000716762	0.045475454	-0.080009873	-0.028770739	0.025781023	-0.103124523	0.102705023	-0.109905552	-0.001865518	-0.032358658	-0.15932872	-0.109552126	-0.032109716	-0.088503024	-0.160639081	0.068719189	0.023681702
Q15848_1	-0.015515194	-0.121530061	0.011482205	-0.053336694	0.037086978	-0.005821882	0.003149277	0.052030104	-0.084961641	-0.146278841	0.111350468	-0.143130338	-0.050612433	0.121952148	0.090237787	-0.123876503	-0.048581029	0.047416424	-0.084746837	-0.145229433	-0.061423239	0.157592331	0.035592105	0.017057517	-0.066582993	0.07645611	0.032743956	0.044917214	-0.132095796	-0.100316702	0.016284528	-0.047918897	0.077014617	0.077223123	0.087006728	-0.080301815	0.114980299	0.045935666	0.082525103	0.020214502	0.060190855	0.052969184	0.112767155	0.074553915	-0.077256384	0.065230912	-0.063624684	0.017465199	-0.064561268
Q6UY14_1	-0.071546236	-0.004972756	0.072285564	-0.123536561	-0.003181975	-0.014740304	0.10157801	-0.029409678	-0.007462985	0.066356356	0.070047727	0.010557082	-0.032107715	0.031251113	0.016615306	0.006186784	-0.036140859	0.015727046	-0.204654287	-0.082968556	-0.070081206	-0.012650824	-0.136254567	-0.066849507	-0.083251454	0.0784213	-0.040196711	0.067839547	-0.03147589	-0.013554783	-0.031937828	0.074476413	-0.105874885	0.065851366	0.117946132	0.065760785	-0.005500236	0.007791386	-0.01902405	0.058303129	0.159647556	-0.021405476	-0.088870001	-0.038078082	-0.035376127	0.038617718	-0.1393392	-0.132697309	-0.065932283
Q92820_1	0.058220452	0.017937588	0.058896427	0.014415116	0.07867931	0.063165589	-0.21747381	-0.019855458	-0.025684023	-0.06450332	-0.05719905	0.030319655	-0.058882571	-0.08403142	0.054494511	0.008511434	0.073748527	-0.073272192	-0.022269306	0.127007959	0.080298814	0.056221186	0.111970639	-0.037878872	-0.027296452	-0.145220145	0.035291195	0.267661637	0.017350636	0.099669417	0.071279259	0.026733486	-0.047282176	0.037274374	0.097335895	0.021609176	-0.094883187	0.120304696	0.019308701	0.065207269	-0.019843571	0.006073925	0.137099329	-0.05785223	-0.106286597	0.132584269	0.039439838	-0.03685013	0.115555115
Q92954_1	-0.044256992	0.025302614	-0.095587741	0.065109349	-0.081251307	-0.068076581	-0.069414208	0.120747098	0.180420269	0.033067992	-0.069580307	-0.023819732	0.118321237	-0.06573522	-0.174216854	-0.034789618	-0.078491379	-0.034375591	0.126908126	0.141498463	0.120942917	0.02824336	-0.048716231	-0.13924729	0.133675953	-0.07203193	-0.055132683	-0.114658044	0.04008297	0.059528212	0.120740317	-0.118850962	-0.204408896	0.041283546	-0.169243776	-0.007641057	-0.134154358	-0.055691739	-0.11122502	0.063151907	-0.058802995	-0.022846728	0.005296112	-0.053669796	-0.015871968	0.032650224	0.156693251	0.011627718	0.084403535
Q9NPH3_1	0.141206441	0.077996147	0.077000188	0.046955796	0.156340796	0.029527976	-0.236796556	-0.194845701	-0.040024012	0.032885947	-0.129782833	0.07161952	-0.115114518	-0.12529951	0.119618358	0.227425109	0.04084825	-0.052016389	-0.002534648	-0.061274542	0.12817614	0.200136719	0.057081569	-0.03912831	-0.110567576	-0.141225609	0.066050873	0.107442525	-0.107477697	-0.051539272	-0.025646604	-0.261110964	0.145007409	0.077295527	0.088328713	0.040090926	-0.157082434	0.124049749	0.022465828	0.158930102	0.009813008	0.158238393	0.131397822	-0.052797994	-0.065986228	0.191938655	0.129230033	-0.000438959	0.03051339
BMI_1	-0.032525471	0.070555764	-0.009302056	0.078988002	-0.181001647	0.046345396	-0.00477734	0.217227808	0.243099363	-0.084146059	0.071259021	0.004020018	0.171161009	-0.044572201	-0.04483758	-0.097130941	0.062429461	-0.18654277	0.110918519	0.217124692	-0.044490655	-0.10709743	0.065902421	-0.080357192	0.035121541	0.034526942	-0.052674729	-0.076167091	0.113148192	0.148782109	0.180872531	0.0661583	-0.2180301	-0.160127286	-0.129192022	-0.096164528	-0.084715776	-0.060953624	-0.010890027	0.00372818	-0.144681838	-0.142162891	0.091490673	0.061959377	-0.017647255	-0.039444587	0.062375649	0.009780418	0.070739815
[truncated: 18 more columns]

## Sheet: Table S6
					P-value
Protein description	ID	estimate	se	t-value	nominal	bonferroni
Antithrombin-III	P01008	-0.157742	0.036141	-4.36464	1.51687e-05	0.00665904
C-reactive protein	P02741	0.143072	0.0363299	3.93813	9.22102e-05	0.0404803
Protein S100-A8	P05109	0.134589	0.0338457	3.97655	8.00771e-05	0.0351539
Complement factor H	P08603	0.164509	0.0356616	4.61307	4.86854e-06	0.00213729
Complement C4-A	P0C0L4	0.146729	0.0352977	4.1569	3.71275e-05	0.016299
Fibulin-1	P23142	-0.138312	0.0339837	-4.06995	5.42221e-05	0.0238035
Voltage-dependent calcium channel subunit alpha-2/delta-1	P54289	-0.158611	0.0348361	-4.55307	6.48433e-06	0.00284662
Secreted phosphoprotein 24	Q13103	-0.186537	0.0367961	-5.06949	5.33321e-07	0.000234128
CD109 antigen	Q6YHK3	-0.143201	0.0347117	-4.12542	4.26312e-05	0.0187151
Cartilage intermediate layer protein 2	Q8IUL8	-0.141123	0.0331939	-4.25147	2.52896e-05	0.0111021
Proteoglycan 4	Q92954	0.217679	0.0351245	6.19735	1.08257e-09	4.75247e-07

## Sheet: Table S7
				P-value
Protein ID	Estimate	se	t-value	nominal	Bonferroni	GrowthFactor
P01008	-0.162809	0.0353293	-4.60834	5.0838e-06	0.00223179	Intercept TMI [linear]
P02741	0.15299	0.0354729	4.31286	1.91226e-05	0.00839481	Intercept TMI [linear]
P02743	0.141936	0.0363213	3.9078	0.000104275	0.0457769	Intercept TMI [linear]
P04114	0.153171	0.0353749	4.32995	1.7555e-05	0.00770666	Intercept TMI [linear]
P05109	0.146533	0.03297	4.44445	1.09463e-05	0.00480544	Intercept TMI [linear]
P08603	0.173233	0.0348862	4.96567	9.07996e-07	0.00039861	Intercept TMI [linear]
P19320	-0.146583	0.0350361	-4.18376	3.32469e-05	0.0145954	Intercept TMI [linear]
Q13103	-0.20635	0.035893	-5.74903	1.463e-08	6.42257e-06	Intercept TMI [linear]
Q8IUL8	-0.129004	0.0323997	-3.98163	7.90972e-05	0.0347237	Intercept TMI [linear]
Q92954	0.22511	0.0343992	6.54404	1.34445e-10	5.90212e-08	Intercept TMI [linear]
O14791	0.165151	0.0370435	4.45829	9.74832e-06	0.00427951	Slope TMI [linear]
P00751	0.156636	0.0330571	4.73834	2.67183e-06	0.00117293	Slope TMI [linear]
P01024	0.137034	0.0341798	4.00921	6.80753e-05	0.029885	Slope TMI [linear]
P02741	0.188911	0.0351203	5.37897	1.05318e-07	4.62348e-05	Slope TMI [linear]
P02743	0.248695	0.0347492	7.15686	2.25961e-12	9.91968e-10	Slope TMI [linear]
P04003	0.170027	0.034078	4.98934	7.84363e-07	0.000344335	Slope TMI [linear]
P04180	0.16768	0.0335859	4.99257	7.69738e-07	0.000337915	Slope TMI [linear]
P04278	-0.258133	0.0427266	-6.0415	2.61673e-09	1.14874e-06	Slope TMI [linear]
P05156	0.173575	0.032867	5.28112	1.77845e-07	7.80741e-05	Slope TMI [linear]
P06276	0.19054	0.0388951	4.89881	1.22154e-06	0.000536254	Slope TMI [linear]
P08185	-0.146768	0.0377717	-3.88566	0.000112847	0.0495397	Slope TMI [linear]
P08603	0.233636	0.0339854	6.8746	1.47386e-11	6.47025e-09	Slope TMI [linear]
P10643	-0.226985	0.0346309	-6.55439	1.15638e-10	5.0765e-08	Slope TMI [linear]
P18065	-0.155614	0.0332941	-4.67394	3.62738e-06	0.00159242	Slope TMI [linear]
P19823	-0.156148	0.0335656	-4.65203	4.00051e-06	0.00175622	Slope TMI [linear]
P27918	0.145557	0.0344303	4.22759	2.72244e-05	0.0119515	Slope TMI [linear]
P36955	0.177832	0.0355419	5.00346	7.2832e-07	0.000319732	Slope TMI [linear]
Q13103	-0.180732	0.0359812	-5.02296	6.60032e-07	0.000289754	Slope TMI [linear]
Q15848	-0.131527	0.033798	-3.89155	0.000110567	0.048539	Slope TMI [linear]
Q92954	0.305049	0.0336643	9.06148	1.53609e-18	6.74344e-16	Slope TMI [linear]
Q96NZ9	0.143443	0.0333208	4.30489	1.94526e-05	0.00853967	Slope TMI [linear]
Q9NQ79	-0.136435	0.0340199	-4.01045	6.77274e-05	0.0297323	Slope TMI [linear]

## Sheet: Table S8
	AIC				heritability (h2)			nonshared environemental (e2)			shared environemental sources (c2)
Protein ID	ACE	AE	CE	E	lower bound	estimate	upper bound	lower bound	estimate	upper bound	lower bound	estimate	upper bound	Best model fit	rDZ/rMZ
P00751					0.2185	0.3657	0.4947	0.5053	0.6343	0.7815				AE	0.474572
P02741	2811.09	2810.54	2809.88	2840.23				0.5586	0.6593	0.7705	0.2295	0.3407	0.4414	CE	0.762668
P02743	697.157	695.521	699.524	742.114	0.3974	0.5232	0.6263	0.3737	0.4768	0.6026				AE	0.597245
P04003	154.029	154.228	152.057	172.369				0.6136	0.7184	0.8315	0.1685	0.2816	0.3864	CE	0.935717
P04180	159.088	157.56	159.178	189.877	0.2929	0.4233	0.5358	0.4642	0.5767	0.7071				AE	0.639861
P04278	1933.66	1933.75	1931.68	1943.96				0.6547	0.766	0.8851	0.1149	0.234	0.3453	CE	>1
P05156					0.168	0.3233	0.4617	0.5383	0.6767	0.832				AE	0.341526
P06276					0.4835	0.6051	0.6998	0.3002	0.3949	0.5165				AE	0.411965
P08603					0.5064	0.6225	0.7126	0.2874	0.3775	0.4936				AE	0.489189
P10643					0.7028	0.7787	0.8338	0.1662	0.2213	0.2972				AE	0.437088
P19823					0.3831	0.5329	0.6514	0.3486	0.4671	0.6169				AE	0.26877
P27918					0.2145	0.3869	0.5359	0.4641	0.6131	0.7855				AE	0.070073
Q13103	930.672	928.803	935.959	982.292	0.443	0.564	0.6615	0.3385	0.436	0.557				AE	0.548667
Q92954					0.4485	0.5753	0.6753	0.3247	0.4247	0.5515				AE	0.482678
SlopeBMI					0.5069	0.6348	0.7302	0.2698	0.3652	0.4931				AE	0.270399

## Sheet: Table S9
rA: additive genetic correlation; rE: nonshared environmental correlation. Covariates: sex and age at blood sampling
			95% Confidence Interval
Protein ID	correlation	Estimate	lower bound	upper bound	Comment
O00533	rA	-0.2304	-0.3692	-0.0891
O00533	rE	-0.056	-0.2237	0.1137
O15204	rA	-0.4018	NA	-0.0075	convergence issue with OpenMx, see Cross-Twin Cross-Trait correlations
O15204	rE	-0.1158	-0.2889	0.0646
P00488	rA	-0.3596	-0.6792	-0.3596
P00488	rE	-0.1148	-0.2876	0.065
P00751	rA	0.166	-0.0362	0.3593
P00751	rE	0.1662	-0.0042	0.327
P01008	rA	-0.5023	-0.6396	-0.3321
P01008	rE	-0.0302	-0.2036	0.1425
P01024	rA	0.1232	-0.0413	0.2795
P01024	rE	0.1953	0.0212	0.3571
P02652	rA	-0.2199	-0.3817	-0.0491
P02652	rE	-0.0879	-0.2545	0.082
P02743	rA	0.3826	0.234	0.5213
P02743	rE	0.3089	0.1432	0.4577
P02766	rA	-0.2845	-0.4454	-0.1201
P02766	rE	-0.083	-0.2509	0.0889
P04114	rA	0.3221	0.1962	0.4425
P04114	rE	-0.003	-0.1886	0.1855
P05019	rA	-0.248	-0.4842	-0.0087
P05019	rE	-0.1061	-0.267	0.0601
P05062	rA	0.3289	0.0891	0.589
P05062	rE	0.0536	-0.1226	0.2263
P05090	rA	-0.4685	-0.6585	-0.291
P05090	rE	0.0269	-0.1475	0.1973
P05109	rA	0.4921	0.2846	0.6815
P05109	rE	0.0541	-0.1117	0.2179
P05156	rA	0.3398	0.2815	0.5529
P05156	rE	0.2185	0.047	0.3786
P06276	rA	0.1799	0.0264	0.3232
P06276	rE	0.2052	0.026	0.3718
P06396	rA	-0.3001	-0.4602	-0.1334
P06396	rE	-0.036	-0.2085	0.1373
P06702	rA	0.3725	0.3725	NA	convergence issue with OpenMx, see Cross-Twin Cross-Trait correlations
P06702	rE	0.1032	-0.0653	0.2658
P07360	rA	0.1745	0.0183	0.3215
P07360	rE	0.1565	-0.017	0.3206
P08195	rA	-0.4575	-0.676	-0.2237
P08195	rE	0.0192	-0.1664	0.2009
P08253	rA	-0.3868	-0.5706	-0.2101
P08253	rE	-0.0322	-0.2113	0.1475
P08603	rA	0.3742	0.3164	0.4978
P08603	rE	0.2825	0.1114	0.4388
P0C0L4	rA	0.3944	0.232	0.5597
P0C0L4	rE	0.0804	-0.0979	0.2548
P0DJI9	rA	0.3166	0.1521	0.4824
P0DJI9	rE	0.0409	-0.132	0.213
P10643	rA	-0.3365	-0.453	-0.2146
P10643	rE	-0.1952	-0.3677	-0.0091
P10721	rA	-0.3205	-0.4994	-0.1394
P10721	rE	-0.0816	-0.2485	0.088
P13591	rA	-0.2393	-0.4506	-0.2307
P13591	rE	-0.1084	-0.2966	0.0865
P13727	rA	-0.2992	-0.4809	-0.1177
P13727	rE	-0.0498	-0.2177	0.1203
P15169	rA	-0.2391	-0.362	-0.1105
P15169	rE	0.0332	-0.1537	0.2141
P16930	rA	0.5165	0.5165	NA	convergence issue with OpenMx, see Cross-Twin Cross-Trait correlations
P16930	rE	0.1566	-0.0159	0.3193
P17813	rA	-0.3668	-0.6316	-0.3104
P17813	rE	-0.0953	-0.2637	0.0782
P19320	rA	-0.3003	-0.4502	-0.1474
P19320	rE	-0.0737	-0.2508	0.1061
P19823	rA	-0.2388	-0.397	-0.2223
P19823	rE	-0.1853	-0.3593	0.0005
P19827	rA	-0.1688	-0.3309	0.0085
P19827	rE	-0.2145	-0.3773	-0.0389
P23142	rA	-0.2502	-0.4395	-0.0593
P23142	rE	-0.1603	-0.3288	0.0173
P27918	rA	0.182	-0.0338	0.3328
P27918	rE	0.2449	0.0612	0.4121
P29401	rA	0.18	-0.0121	0.3563
P29401	rE	0.1339	-0.0484	0.3086
P35542	rA	0.3342	0.1669	0.4983
P35542	rE	0.0815	-0.0834	0.243
P54289	rA	-0.2633	-0.4148	-0.2055
P54289	rE	-0.0795	-0.2545	0.0984
P55290	rA	-0.3129	-0.4823	-0.1443
P55290	rE	-0.0383	-0.2048	0.1299
P98160	rA	-0.2966	-0.4457	-0.1136
P98160	rE	-0.0717	-0.248	0.1083
Q07954	rA	-0.1893	-0.3394	0.0094
Q07954	rE	-0.14	-0.2972	0.0236
Q12860	rA	-0.3948	-0.5837	-0.2115
Q12860	rE	-0.0565	-0.2253	0.1143
Q13103	rA	-0.4173	-0.5514	-0.2754
Q13103	rE	-0.1645	-0.3293	0.008
Q13449	rA	-0.3452	-0.5025	-0.1548
Q13449	rE	-0.1129	-0.2722	0.0512
Q14515	rA	-0.3226	-0.5371	-0.1257
Q14515	rE	-0.0515	-0.2255	0.1257
Q15166	rA	-0.1283	-0.2975	-0.0644
Q15166	rE	-0.2217	-0.3779	-0.0524
Q15582	rA	-0.1487	-0.2785	0.043
Q15582	rE	-0.2146	-0.3722	-0.0436
Q15848	rA	-0.2713	-0.528	-0.2578
Q15848	rE	-0.1423	-0.3018	0.0244
Q6UY14	rA	-0.4101	-0.6213	-0.289
Q6UY14	rE	-0.0525	-0.2199	0.1155
Q92820	rA	0.2236	0.1523	0.3897
Q92820	rE	0.1494	-0.0182	0.3087
Q92954	rA	0.4993	0.3698	0.6107
Q92954	rE	0.4361	0.2819	0.5694
Q9NPH3	rA	-0.169	-0.2992	-0.0303
Q9NPH3	rE	-0.2803	-0.4386	-0.1049

[truncated: 22 more sheets: Table S10, Table S11, Table S12, Table S13, Table S14, Table S15, Table S16, Table S17, Table S18, Table S19, Table S20, Table S21, Table S22, Table S23, Table S24, Table S25, Table S26, Table S27, Table S28, Table S29 …]
